# Supplementary material for: N-(4-Bromo­phen­yl)-2,6-dimethyl-1,3-dioxan-4-amine
Source: Acta Crystallogr Sect E Struct Rep Online. 2013 Sep 21;69(Pt 10):o1579. doi: 10.1107/S1600536813025750 (PMC3790436; doi:10.1107/S1600536813025750)
Supplement: Supplementary file 2 [file e-69-o1579-Isup2.hkl]

#
# h,k,l, Fc-squared, Fo-squared, sigma(Fo-squared) and status flag
#
data_I
_shelx_title ' I         P21/C        R   0.04'
_shelx_refln_list_code          4
_shelx_F_calc_maximum      239.93
_exptl_crystal_F_000       584.00
_reflns_d_resolution_high  0.7484
 
loop_
 _symmetry_equiv_pos_as_xyz
 'x, y, z'
 '-x, y+1/2, -z+1/2'
 '-x, -y, -z'
 'x, -y-1/2, z-1/2'
 
_cell_length_a     9.9367
_cell_length_b    13.5660
_cell_length_c    10.3206
_cell_angle_alpha  90.000
_cell_angle_beta  115.543
_cell_angle_gamma  90.000
 
_shelx_F_squared_multiplier     1.000
 
loop_
 _refln_index_h
 _refln_index_k
 _refln_index_l
 _refln_F_squared_calc
 _refln_F_squared_meas
 _refln_F_squared_sigma
 _refln_observed_status
   1   0   0     1047.24      985.33     28.09 o
   2   0   0     1641.91     1524.34     34.14 o
   3   0   0     1829.11     1969.89     44.40 o
   4   0   0     1348.51     1307.42     45.07 o
   5   0   0     2255.15     2280.94    106.82 o
   6   0   0     3051.15     3318.57     62.09 o
   7   0   0     1216.38     1269.34     38.04 o
   8   0   0      314.12      336.41     24.29 o
   9   0   0      176.61      165.87     14.27 o
  10   0   0       24.11       46.47     13.83 o
  11   0   0       29.54       66.69     31.90 o
   1   1   0     1685.32     1793.58     25.65 o
   2   1   0     7935.02     7436.77    178.75 o
   3   1   0     2847.61     2727.54     42.91 o
   4   1   0     1059.27      988.11     15.96 o
   5   1   0      704.73      703.92     12.96 o
   6   1   0       27.85       39.08      5.72 o
   7   1   0      114.12      124.22      6.92 o
   8   1   0      269.59      302.73     12.13 o
   9   1   0      419.67      473.82     16.05 o
  10   1   0       64.40       85.43     10.48 o
  11   1   0       66.39       77.32     11.32 o
   0   2   0     3582.94     3771.51     45.47 o
   1   2   0     1319.64     1442.93     14.03 o
   2   2   0     4557.87     4796.72     60.06 o
   3   2   0      723.61      729.11     11.51 o
   4   2   0       15.37       17.73      3.16 o
   5   2   0       46.09       52.14      4.68 o
   6   2   0        4.13        5.21      4.95 o
   7   2   0       11.80       19.81      7.89 o
   8   2   0        2.15        8.96      7.37 o
   9   2   0       29.49       54.37      8.74 o
  10   2   0        2.14        5.36      9.33 o
  11   2   0        0.55       13.61     10.47 o
   1   3   0     2974.63     3102.81     26.75 o
   2   3   0    10324.72    10544.71    109.49 o
   3   3   0     1567.39     1567.10     19.35 o
   4   3   0      386.72      346.18      7.56 o
   5   3   0      492.91      460.19      9.78 o
   6   3   0       47.79       44.67      5.21 o
   7   3   0        0.24        1.29      6.42 o
   8   3   0      102.10      121.96      8.76 o
   9   3   0      162.65      187.85     10.30 o
  10   3   0       20.47       44.43     10.07 o
  11   3   0       48.03       79.44     14.22 o
   0   4   0    57564.62    56947.67    645.29 o
   1   4   0     4099.44     4207.30     34.99 o
   2   4   0     6824.08     6854.64     65.13 o
   3   4   0       22.16       23.49      2.83 o
   4   4   0      788.45      713.49      9.65 o
   5   4   0     1059.02     1020.07     16.74 o
   6   4   0     1531.78     1454.91     26.44 o
   7   4   0     1143.50     1118.43     47.48 o
   8   4   0      411.96      396.22     13.16 o
   9   4   0        6.94        7.17      8.54 o
  10   4   0        1.75       11.35     12.07 o
  11   4   0        8.32       12.16     14.59 o
   1   5   0      378.78      365.10      3.60 o
   2   5   0      623.55      576.69      5.71 o
   3   5   0     1471.41     1415.03     15.79 o
   4   5   0     1809.89     1758.78     26.18 o
   5   5   0      357.19      315.68      8.14 o
   6   5   0       11.04        4.85      6.07 o
   7   5   0      346.74      360.66     17.66 o
   8   5   0      120.66      128.63      9.16 o
   9   5   0      300.65      302.98     13.43 o
  10   5   0       70.62       70.62     13.11 o
  11   5   0       23.15       43.64     14.43 o
   0   6   0     1907.37     2045.03     23.97 o
   1   6   0      244.36      228.74      2.72 o
   2   6   0      712.60      727.94      6.89 o
   3   6   0       39.21       43.62      1.86 o
   4   6   0       10.02        9.95      2.91 o
   5   6   0      500.04      491.12     10.41 o
   6   6   0      180.79      163.67      6.71 o
   7   6   0        7.91        5.48      6.28 o
   8   6   0       19.11       24.41      7.98 o
   9   6   0        3.28       -2.88     11.76 o
  10   6   0        0.15      -12.15     12.15 o
  11   6   0        1.57        0.24     14.01 o
   1   7   0       64.11       67.07      1.66 o
   2   7   0      400.03      393.29      4.40 o
   3   7   0      301.05      290.35      4.24 o
   4   7   0      391.03      407.21      6.81 o
   5   7   0      180.45      190.37      7.09 o
   6   7   0       28.10       31.82      6.15 o
   7   7   0        7.76        4.95      9.20 o
   8   7   0       10.00       -5.20      9.72 o
   9   7   0        1.18       -0.76     14.25 o
  10   7   0       20.06       19.35     13.53 o
  11   7   0        0.61        3.51     19.90 o
   0   8   0    10157.17    10691.30    121.56 o
   1   8   0      289.22      262.75      3.33 o
   2   8   0      485.25      478.33      5.24 o
   3   8   0      247.64      236.83      4.01 o
   4   8   0       53.17       54.80      3.86 o
   5   8   0      630.21      647.82     11.59 o
   6   8   0      633.83      629.46     14.29 o
   7   8   0      220.34      215.72     10.13 o
   8   8   0       91.13       84.88     14.21 o
   9   8   0       19.09       15.56     13.71 o
  10   8   0        0.02       -2.15     13.68 o
   1   9   0      262.38      286.57      3.74 o
   2   9   0     1197.79     1242.65     11.88 o
   3   9   0      488.27      481.97      7.51 o
   4   9   0      233.75      218.81      5.83 o
   5   9   0       58.86       57.92      6.15 o
   6   9   0        4.29        8.43      6.46 o
   7   9   0       20.18       29.92     10.12 o
   8   9   0      100.05      109.95     15.98 o
   9   9   0      108.03       97.68     19.05 o
  10   9   0        0.71      -13.55     29.40 o
   0  10   0      328.01      334.70      8.88 o
   1  10   0      111.64      101.24      3.75 o
   2  10   0      623.77      591.66      7.92 o
   3  10   0       57.35       56.69      3.82 o
   4  10   0       65.81       65.43      5.09 o
   5  10   0       55.66       54.10     10.82 o
   6  10   0       58.56       59.98      7.40 o
   7  10   0        1.97       -2.53      9.49 o
   8  10   0        6.05        1.02     11.89 o
   9  10   0        5.03      -12.49     12.49 o
   1  11   0      558.39      534.19      8.59 o
   2  11   0      425.77      447.89      7.89 o
   3  11   0       88.29       90.06      5.14 o
   4  11   0        0.44       -3.50      6.11 o
   5  11   0       34.02       33.26      8.06 o
   6  11   0        6.35        5.27     12.29 o
   7  11   0       14.92       11.71     16.39 o
   8  11   0        0.16      -17.56     17.56 o
   9  11   0        5.73       -9.36     19.90 o
   0  12   0     1086.00     1098.80     20.40 o
   1  12   0        2.51       -1.34      4.45 o
   2  12   0       79.98       77.86      5.35 o
   3  12   0       79.88       77.70      5.86 o
   4  12   0       53.02       64.36     10.90 o
   5  12   0       30.61       50.34     14.63 o
   6  12   0      109.86      112.38     15.22 o
   7  12   0       40.85       45.07     17.56 o
   8  12   0        3.98        4.10     18.14 o
   1  13   0       73.99       73.21      5.54 o
   2  13   0       31.61       39.64      5.40 o
   3  13   0        5.43       15.88      5.63 o
   4  13   0       97.27       97.27      7.81 o
   5  13   0        2.72       -3.51     14.05 o
   6  13   0        0.13       42.73     16.39 o
   7  13   0        2.10       -2.93     17.56 o
   8  13   0        1.55       -8.19     19.31 o
   0  14   0       11.62       -4.10     11.12 o
   1  14   0       31.98       19.42      8.06 o
   2  14   0      134.73      125.06      7.41 o
   3  14   0       73.20       82.27      6.80 o
   4  14   0        1.12       -8.97     14.93 o
   5  14   0       21.50       15.22     14.05 o
   6  14   0        7.51        5.27     16.39 o
   7  14   0        0.47      -15.22     18.73 o
   1  15   0       14.66       13.46      8.69 o
   2  15   0       19.18       14.87      9.08 o
   3  15   0        1.52       -9.95     13.46 o
   4  15   0        4.64       17.56     15.22 o
   5  15   0        8.75       14.63     16.39 o
   6  15   0        3.98        2.34     18.14 o
   0  16   0       21.39        3.51     12.88 o
   1  16   0        1.39       -3.80      9.52 o
   2  16   0        6.00        4.10     14.05 o
   3  16   0        0.96      -14.05     14.63 o
   4  16   0        1.60        1.76     16.39 o
   5  16   0        1.13       -9.95     15.80 o
   1  17   0        0.04       -7.36      9.72 o
   2  17   0        5.65       -1.17     14.63 o
   3  17   0        2.20        4.10     16.39 o
   4  17   0        0.44      -12.29     17.56 o
   0  18   0       15.32       -5.85     16.39 o
   1  18   0        0.28        1.17     16.39 o
 -12   1   1        2.63       -4.52     20.64 o
 -11   1   1       40.42       49.53     10.19 o
 -10   1   1       25.03       40.44      9.39 o
  -9   1   1      122.84      137.54      9.05 o
  -8   1   1      271.46      298.26      9.26 o
  -7   1   1      151.29      155.54      7.98 o
  -6   1   1      340.95      355.92      9.63 o
  -5   1   1     1108.13     1054.01     25.25 o
  -4   1   1     4571.50     4426.49    116.19 o
  -3   1   1     3616.03     3498.63     65.66 o
  -2   1   1    15560.91    15031.47    187.84 o
  -1   1   1     5142.95     5195.00     43.76 o
   0   1   1       12.84       13.04      0.85 o
   1   1   1      851.32      886.36     20.76 o
   2   1   1      574.28      566.12     16.94 o
   3   1   1     4759.29     4617.89     70.58 o
   4   1   1     4381.78     4514.60     83.07 o
   5   1   1      254.82      255.91      9.80 o
   6   1   1       67.99       73.10      6.08 o
   7   1   1       12.59       25.13      7.53 o
   8   1   1        1.62        6.20      7.88 o
   9   1   1      293.62      334.53     21.29 o
  10   1   1        4.32       24.10     10.16 o
  11   1   1        4.53       19.04     11.59 o
 -12   2   1       50.91       79.28     14.36 o
 -11   2   1       97.36      118.98     14.43 o
 -10   2   1       39.77       56.38      9.28 o
  -9   2   1       17.74       16.49      7.85 o
  -8   2   1      388.66      371.31     10.29 o
  -7   2   1     1007.09      995.64     21.25 o
  -6   2   1     2245.29     2036.86     49.11 o
  -5   2   1     1279.87     1046.61     16.72 o
  -4   2   1      622.66      522.48     15.78 o
  -3   2   1     2176.35     2136.72     29.75 o
  -2   2   1    31986.31    31080.95    352.42 o
  -1   2   1     1409.24     1484.22     12.41 o
   0   2   1     8848.67     9034.18     86.02 o
   1   2   1     2517.53     2617.08     30.35 o
   2   2   1     2810.86     2792.59     35.89 o
   3   2   1      663.74      711.83     11.80 o
   4   2   1      247.01      239.65      7.08 o
   5   2   1     1951.58     1948.91     39.35 o
   6   2   1     2619.91     2638.21     45.30 o
   7   2   1     2397.38     2367.90     39.91 o
   8   2   1      334.42      359.78     13.27 o
   9   2   1       15.67       19.41      9.20 o
  10   2   1       36.60       43.03     10.38 o
  11   2   1       25.13       47.66     11.36 o
 -12   3   1        0.57        5.90     13.80 o
 -11   3   1       11.48        9.77     12.84 o
 -10   3   1       96.87       99.82     12.35 o
  -9   3   1      102.68      103.35      9.14 o
  -8   3   1      317.81      330.28     12.23 o
  -7   3   1      277.18      262.73     12.36 o
  -6   3   1       29.35       31.79      4.53 o
  -5   3   1       13.88        9.51      3.06 o
  -4   3   1     6664.94     6789.76     85.01 o
  -3   3   1     7793.76     8073.64     88.14 o
  -2   3   1     2914.06     2875.88     25.53 o
  -1   3   1    22822.62    23113.05    190.88 o
   0   3   1     5851.97     6194.15     54.55 o
   1   3   1     2666.63     2703.39     24.95 o
   2   3   1     2637.73     2588.65     41.14 o
   3   3   1     2612.83     2541.98     35.95 o
   4   3   1     1940.46     1904.30     33.98 o
   5   3   1      932.68      946.07     16.29 o
   6   3   1      379.99      368.67     11.62 o
   7   3   1      557.52      575.35     15.29 o
   8   3   1       73.73       62.91      8.61 o
   9   3   1      103.47      118.97     10.35 o
  10   3   1       70.18       83.02     10.93 o
  11   3   1        1.87        3.06     12.96 o
 -12   4   1        9.85        8.19     19.31 o
 -11   4   1        5.33        3.45     12.99 o
 -10   4   1       21.11        3.57     11.97 o
  -9   4   1       64.24       63.30      8.67 o
  -8   4   1       15.97        6.60      8.87 o
  -7   4   1       15.11       12.37      7.76 o
  -6   4   1       32.58       21.84      4.32 o
  -5   4   1      150.25      145.97      4.76 o
  -4   4   1      447.53      482.02      6.51 o
  -3   4   1      592.24      603.69      7.61 o
  -2   4   1       13.91       18.40      1.01 o
  -1   4   1        9.33        5.40      0.81 o
   0   4   1      113.00      145.89      1.87 o
   1   4   1       94.19      116.66      2.24 o
   2   4   1      172.33      193.36      3.36 o
   3   4   1      111.09      109.90      4.15 o
   4   4   1      131.85      131.21      5.46 o
   5   4   1      222.21      197.45      8.33 o
   6   4   1        0.96       -2.49      6.52 o
   7   4   1       62.19       76.27      8.27 o
   8   4   1      152.25      133.52      9.54 o
   9   4   1        0.03       11.21      9.22 o
  10   4   1        8.93       21.03     10.66 o
  11   4   1        1.75       22.92     14.20 o
 -11   5   1       19.17       28.72     13.45 o
 -10   5   1       40.88       52.98     12.55 o
  -9   5   1       21.88       12.92     23.58 o
  -8   5   1       99.56      107.66      7.89 o
  -7   5   1       26.69       22.02      5.12 o
  -6   5   1        5.61       10.01      4.19 o
  -5   5   1        7.39        9.59      2.38 o
  -4   5   1     4438.49     4664.56     49.22 o
  -3   5   1     1252.56     1235.48     12.12 o
  -2   5   1      443.43      506.11      5.25 o
  -1   5   1     3807.95     3932.60     31.81 o
   0   5   1      797.84      819.76      7.32 o
   1   5   1      936.79      931.33      8.55 o
   2   5   1      338.72      320.86      4.96 o
   3   5   1      584.67      550.04      8.79 o
   4   5   1      607.67      615.14     10.04 o
   5   5   1      900.02      898.17     15.80 o
   6   5   1      150.42      146.36      8.14 o
   7   5   1       93.04       93.99      8.63 o
   8   5   1       73.71       56.94      9.06 o
   9   5   1       41.63       50.84      9.85 o
  10   5   1       57.14       57.88     16.57 o
  11   5   1        0.45       28.09     20.49 o
 -11   6   1       19.89       23.25     19.55 o
 -10   6   1        6.54        6.95     18.92 o
  -9   6   1        0.58       -8.71     14.88 o
  -8   6   1      404.41      355.03     27.24 o
  -7   6   1      333.58      312.26     13.73 o
  -6   6   1     1206.04     1157.03     18.76 o
  -5   6   1      470.21      445.26      8.88 o
  -4   6   1       50.20       63.17      2.42 o
  -3   6   1     3204.39     3374.08     29.39 o
  -2   6   1     7329.50     7685.68     65.57 o
  -1   6   1     4546.08     4556.52     36.91 o
   0   6   1      958.54      958.36      8.58 o
   1   6   1     2312.92     2273.35     20.01 o
   2   6   1     1996.27     2033.35     18.17 o
   3   6   1      114.64      107.95      4.01 o
   4   6   1      178.55      185.14      6.76 o
   5   6   1     1306.20     1272.74     23.06 o
   6   6   1      273.98      266.98      9.14 o
   7   6   1      872.48      847.51     20.87 o
   8   6   1      432.79      388.45     21.94 o
   9   6   1       11.54        4.84      9.55 o
  10   6   1       19.27       21.65     13.80 o
 -11   7   1        0.77      -12.00     14.42 o
 -10   7   1       47.13       33.56     18.67 o
  -9   7   1       95.31       93.34     15.66 o
  -8   7   1      162.41      170.88     12.68 o
  -7   7   1      173.44      179.40      8.95 o
  -6   7   1        4.34        8.04      4.70 o
  -5   7   1      137.24      124.37      4.52 o
  -4   7   1      966.60      967.00     10.24 o
  -3   7   1     1104.25     1064.27     10.26 o
  -2   7   1     5676.11     5776.36     49.62 o
  -1   7   1     4116.59     4240.28     36.51 o
   0   7   1      116.73      113.82      2.53 o
   1   7   1       27.17       19.04      1.55 o
   2   7   1      767.62      748.30      8.38 o
   3   7   1     2164.91     2110.86     24.54 o
   4   7   1     1102.48     1041.08     15.38 o
   5   7   1       33.79       34.48      5.93 o
   6   7   1      177.70      152.97      8.53 o
   7   7   1       51.07       67.92      8.63 o
   8   7   1       10.93       10.21      8.93 o
   9   7   1      114.76      151.28     14.18 o
  10   7   1       11.13       11.58     13.63 o
 -11   8   1        6.34       -0.69     19.75 o
 -10   8   1       20.93       -2.65     31.11 o
  -9   8   1       25.91       17.53     22.49 o
  -8   8   1        1.30       -7.31     11.93 o
  -7   8   1       85.39       78.69     14.01 o
  -6   8   1        1.25        1.35      5.05 o
  -5   8   1      185.16      192.52      6.91 o
  -4   8   1       49.30       50.27      2.71 o
  -3   8   1      303.17      319.89      4.42 o
  -2   8   1       19.69       17.27      1.80 o
  -1   8   1     1079.80     1079.63      9.57 o
   0   8   1     1756.00     1820.39     15.40 o
   1   8   1      131.04      122.59      2.87 o
   2   8   1        4.38        4.66      1.90 o
   3   8   1       75.31       87.08      3.15 o
   4   8   1       43.00       51.52      5.33 o
   5   8   1       13.03       16.19      5.86 o
   6   8   1      276.77      232.12     10.17 o
   7   8   1       65.92       52.96      8.55 o
   8   8   1        5.44        3.29     10.05 o
   9   8   1       36.91       31.81     18.40 o
  10   8   1       12.85       20.41     20.16 o
 -10   9   1       18.08       13.90     18.52 o
  -9   9   1        5.72       -9.77     21.89 o
  -8   9   1       20.97       18.08     10.62 o
  -7   9   1        0.22       -6.13      8.23 o
  -6   9   1       16.82       14.66      8.66 o
  -5   9   1        2.44        0.84      3.78 o
  -4   9   1      386.54      409.12      6.64 o
  -3   9   1        1.98        5.27      2.55 o
  -2   9   1       44.88       48.64      2.25 o
  -1   9   1      464.03      479.69      6.13 o
   0   9   1       10.74       12.49      1.81 o
   1   9   1       26.99       26.70      2.02 o
   2   9   1        0.60        1.17      2.38 o
   3   9   1      325.77      314.95      6.95 o
   4   9   1       58.38       71.83      5.69 o
   5   9   1       46.34       54.51      6.48 o
   6   9   1       45.55       62.95      7.94 o
   7   9   1        7.19        2.91      8.09 o
   8   9   1       30.28       14.43     13.57 o
   9   9   1       17.05       14.65     14.63 o
 -10  10   1        0.02      -20.95     21.36 o
  -9  10   1        3.19      -24.31     32.78 o
  -8  10   1       86.99       82.83     13.29 o
  -7  10   1      128.95      134.83     12.45 o
  -6  10   1      137.58      145.05     15.51 o
  -5  10   1       30.61       45.37      5.14 o
  -4  10   1      110.95      117.64      4.11 o
  -3  10   1       12.05       18.79      3.03 o
  -2  10   1     1041.11     1024.37     12.58 o
  -1  10   1        7.29        5.25      2.74 o
   0  10   1     1252.77     1282.36     15.02 o
   1  10   1      840.36      840.80     10.19 o
   2  10   1       77.73       85.98      3.67 o
   3  10   1        0.89        0.42      3.91 o
   4  10   1        1.73        4.29      7.31 o
   5  10   1       65.97       84.16      8.02 o
   6  10   1      130.04      157.54     10.16 o
   7  10   1      145.75      146.93     23.41 o
   8  10   1       12.39       14.68     14.33 o
   9  10   1        1.62       14.25     29.85 o
  -9  11   1       23.62       22.83     16.97 o
  -8  11   1       36.20       35.12     17.56 o
  -7  11   1       39.12       45.31     12.51 o
  -6  11   1       21.64       35.23     10.82 o
  -5  11   1       40.48       30.40      9.08 o
  -4  11   1      193.22      197.59      6.71 o
  -3  11   1      106.79      107.27      4.44 o
  -2  11   1      851.09      829.27     16.72 o
  -1  11   1      369.48      349.87      6.68 o
   0  11   1       35.31       30.65      3.47 o
   1  11   1        4.15        7.08      3.55 o
   2  11   1      252.76      234.83      7.35 o
   3  11   1       99.05      105.36      5.82 o
   4  11   1      241.30      228.97     17.69 o
   5  11   1       50.78       44.50      8.00 o
   6  11   1       41.01       36.94     10.40 o
   7  11   1       21.77       16.97     15.22 o
   8  11   1        3.57        0.00     18.73 o
   9  11   1       22.75        6.44     21.07 o
  -9  12   1       11.13        0.59     19.31 o
  -8  12   1        0.02        7.02     17.56 o
  -7  12   1       10.22       28.68     14.05 o
  -6  12   1       10.14       18.73     12.88 o
  -5  12   1       75.78       66.14     14.05 o
  -4  12   1       41.18       34.68      5.27 o
  -3  12   1       22.62       29.81      4.29 o
  -2  12   1       37.08       33.04      3.98 o
  -1  12   1        4.27       -2.18      3.97 o
   0  12   1       84.69       82.64      5.32 o
   1  12   1        4.66        1.97      4.62 o
   2  12   1       83.13       72.10      5.50 o
   3  12   1        1.16        2.70      4.94 o
   4  12   1       52.86       63.61      8.99 o
   5  12   1       52.20       45.57      9.83 o
   6  12   1        3.39       -4.10     15.80 o
   7  12   1       22.58       -7.02     17.56 o
   8  12   1       31.43       49.75     18.73 o
  -8  13   1        3.46       -1.17     18.14 o
  -7  13   1        3.26        1.17     16.39 o
  -6  13   1        0.12       -2.34     12.88 o
  -5  13   1        8.13        1.17     14.05 o
  -4  13   1       49.31       61.09     12.00 o
  -3  13   1       94.67       69.42      6.58 o
  -2  13   1        0.16       -5.39      5.39 o
  -1  13   1       14.89       14.94      5.10 o
   0  13   1        2.97       -0.03      5.08 o
   1  13   1        0.13       -5.04      5.04 o
   2  13   1        5.77        5.00      6.34 o
   3  13   1        2.18        7.69      5.45 o
   4  13   1        0.62       -1.03      7.51 o
   5  13   1       19.23       28.09     14.05 o
   6  13   1        0.12        2.93     16.97 o
   7  13   1       18.47       30.44     18.73 o
  -7  14   1        9.95       28.68     18.14 o
  -6  14   1       32.77       32.78     16.39 o
  -5  14   1        3.45       -2.93     14.63 o
  -4  14   1        0.97      -10.54     13.46 o
  -3  14   1       32.98       35.12     12.88 o
  -2  14   1      124.50      122.57      9.49 o
  -1  14   1       40.01       29.34      6.20 o
   0  14   1       27.23       29.99      5.76 o
   1  14   1       31.50       35.24      5.95 o
   2  14   1       44.92       44.75      6.07 o
   3  14   1        1.78       -2.96      7.01 o
   4  14   1       17.32       17.77      8.50 o
   5  14   1       10.40      -14.05     14.05 o
   6  14   1        5.02       10.54     18.73 o
   7  14   1       18.76       29.26     20.49 o
  -7  15   1       13.29       26.34     19.31 o
  -6  15   1        0.34       -6.44     16.97 o
  -5  15   1        1.04       -0.59     15.80 o
  -4  15   1       24.59       31.02     14.63 o
  -3  15   1       17.01        6.44     13.46 o
  -2  15   1       21.33       22.24     12.88 o
  -1  15   1       45.83       42.23      8.83 o
   0  15   1        0.64        1.06      6.45 o
   1  15   1        2.17       -6.70      6.70 o
   2  15   1        1.31        0.55      7.52 o
   3  15   1        6.82        9.15      8.25 o
   4  15   1       19.04        4.10     16.39 o
   5  15   1        9.49        6.44     17.56 o
   6  15   1       21.74       12.88     19.90 o
  -5  16   1       25.66       13.46     15.22 o
  -4  16   1        3.43      -15.22     15.22 o
  -3  16   1        2.19        0.00     14.63 o
  -2  16   1       10.13       -4.68     13.46 o
  -1  16   1       16.24       14.45      9.31 o
   0  16   1       38.80       13.96      9.72 o
   1  16   1        2.24        9.66      9.52 o
   2  16   1        0.68        9.69      9.91 o
   3  16   1        6.18      -14.63     15.22 o
   4  16   1        0.76       -8.19     17.56 o
   5  16   1        7.99       18.14     19.31 o
  -4  17   1       14.96        4.68     16.39 o
  -3  17   1        8.79       -1.76     15.80 o
  -2  17   1       13.58       11.12     15.22 o
  -1  17   1        9.02       12.88     14.63 o
   0  17   1        0.11       -3.51      9.93 o
   1  17   1        3.29       -2.63     10.35 o
   2  17   1        1.33      -15.22     16.97 o
   3  17   1        0.46      -16.97     16.97 o
  -1  18   1        0.28        7.61     15.80 o
   0  18   1        0.08       -7.61     15.22 o
 -12   0   2       11.50        4.10     29.26 o
 -11   0   2      130.15      149.25     31.61 o
 -10   0   2        2.96        6.83     11.52 o
  -9   0   2        7.09        3.06     13.21 o
  -8   0   2        2.27        2.82      7.34 o
  -7   0   2     1462.44     1434.73     43.31 o
  -6   0   2     1765.66     1595.85     94.16 o
  -5   0   2     5641.33     5364.29    110.08 o
  -4   0   2     7011.00     6658.23    120.41 o
  -3   0   2      649.87      580.67     10.48 o
  -2   0   2      292.00      344.18      6.25 o
  -1   0   2      202.14      212.07      4.29 o
   0   0   2    10546.86    11036.99    231.85 o
   1   0   2    18726.51    18372.23    326.73 o
   2   0   2     9434.50     9410.87    169.15 o
   3   0   2      261.97      271.57     10.67 o
   4   0   2        9.23       -0.66      6.33 o
   5   0   2      462.80      410.22     22.24 o
   6   0   2     1830.19     1838.16     60.29 o
   7   0   2      168.11      216.63     24.00 o
   8   0   2      118.55      148.59     17.85 o
   9   0   2      103.01      123.91     17.85 o
  10   0   2        1.35       20.45     15.47 o
  11   0   2       11.67       41.56     21.66 o
 -12   1   2        0.55       -9.07     21.11 o
 -11   1   2        0.60       -5.56     11.39 o
 -10   1   2       83.68       92.53     14.53 o
  -9   1   2      389.39      378.95     15.57 o
  -8   1   2      806.64      785.22     29.10 o
  -7   1   2      212.91      199.58      9.69 o
  -6   1   2        1.41       -2.37      3.76 o
  -5   1   2     1429.63     1424.40     30.32 o
  -4   1   2     1395.52     1373.85     19.45 o
  -3   1   2     2524.74     2531.77     29.89 o
  -2   1   2     7751.31     7918.31     69.80 o
  -1   1   2     2143.92     2255.93     21.80 o
   0   1   2     1126.71     1147.83     21.45 o
   1   1   2      457.80      430.86      6.65 o
   2   1   2     3540.55     3586.49     50.12 o
   3   1   2     2231.84     2092.54     33.46 o
   4   1   2     5587.98     5591.97     85.51 o
   5   1   2      393.82      380.23     18.10 o
   6   1   2     1874.95     1851.50     48.89 o
   7   1   2        9.32       11.83      7.67 o
   8   1   2       61.87       75.21      9.27 o
   9   1   2       79.90       85.69     10.64 o
  10   1   2       70.54       93.22     11.48 o
  11   1   2       40.98       43.60     15.31 o
 -12   2   2        0.22      -29.26     29.26 o
 -11   2   2        7.65       11.24     11.69 o
 -10   2   2        8.49        1.92     11.35 o
  -9   2   2        9.53       15.66      9.40 o
  -8   2   2       42.57       37.52      6.46 o
  -7   2   2       65.78       65.06      7.02 o
  -6   2   2       23.54       18.19      3.82 o
  -5   2   2      699.85      662.82      9.67 o
  -4   2   2      214.46      215.51      4.68 o
  -3   2   2     1625.67     1607.96     16.45 o
  -2   2   2      121.52      127.78      1.91 o
  -1   2   2     1878.32     1943.81     21.96 o
   0   2   2       71.31       77.40      1.69 o
   1   2   2      136.40      124.97      3.62 o
   2   2   2      190.32      218.76      5.29 o
   3   2   2      396.02      426.46      9.83 o
   4   2   2       18.43       41.16      5.71 o
   5   2   2      574.05      598.29     14.49 o
   6   2   2       31.01       57.03      8.28 o
   7   2   2        4.12        4.13      7.44 o
   8   2   2       37.14       25.04      8.84 o
   9   2   2       11.88       31.22     10.08 o
  10   2   2        5.97       22.92     10.73 o
 -12   3   2       10.42       -1.20     13.64 o
 -11   3   2        1.59      -13.02     14.45 o
 -10   3   2       32.53       25.32     11.49 o
  -9   3   2      339.14      338.41     21.82 o
  -8   3   2      420.67      418.32     21.40 o
  -7   3   2      101.71      110.55      5.89 o
  -6   3   2       10.51       16.28      3.44 o
  -5   3   2     1304.88     1279.16     19.10 o
  -4   3   2      719.79      671.96      8.12 o
  -3   3   2      491.42      464.39      5.31 o
  -2   3   2     7286.45     7503.03     60.23 o
  -1   3   2     2738.75     2799.36     22.74 o
   0   3   2     1173.23     1167.34     11.15 o
   1   3   2      359.42      353.48      5.04 o
   2   3   2     1443.92     1456.11     19.78 o
   3   3   2     1426.92     1365.34     19.28 o
   4   3   2     2700.88     2715.38     39.19 o
   5   3   2       79.89       92.03      5.75 o
   6   3   2      899.49      890.72     31.51 o
   7   3   2       71.32       77.08      8.79 o
   8   3   2       55.50       70.26      9.54 o
   9   3   2       29.45       24.52      9.75 o
  10   3   2       34.01       48.16     11.13 o
 -12   4   2       12.58       -2.54     13.58 o
 -11   4   2       19.23       25.02     13.28 o
 -10   4   2        7.05       -1.90     15.90 o
  -9   4   2        2.96        0.43      8.74 o
  -8   4   2      144.53      129.98      6.37 o
  -7   4   2      225.82      212.72      9.62 o
  -6   4   2     1282.22     1191.35     26.20 o
  -5   4   2     6131.28     6171.39     68.21 o
  -4   4   2      545.33      463.45      6.08 o
  -3   4   2     1573.27     1553.11     15.55 o
  -2   4   2       20.65       24.62      0.95 o
  -1   4   2     2654.67     2593.03     21.67 o
   0   4   2     5293.57     5347.50     45.87 o
   1   4   2     5544.99     5544.24     61.31 o
   2   4   2     2577.96     2575.50     33.54 o
   3   4   2      517.65      507.82     10.17 o
   4   4   2      177.32      201.87      7.52 o
   5   4   2     2415.22     2399.46     39.46 o
   6   4   2      485.04      509.73     14.27 o
   7   4   2       10.36       10.04      7.88 o
   8   4   2      492.49      515.30     20.44 o
   9   4   2       48.80       69.73     10.92 o
  10   4   2       11.88       16.16     11.19 o
 -12   5   2        0.50       -8.79     13.93 o
 -11   5   2        1.78      -12.53     25.58 o
 -10   5   2      143.49      115.79     13.82 o
  -9   5   2      108.96       99.88     12.67 o
  -8   5   2      653.90      576.94     33.29 o
  -7   5   2      285.28      253.09      8.07 o
  -6   5   2       47.26       55.63      3.96 o
  -5   5   2       29.19       37.55      3.98 o
  -4   5   2     1527.14     1548.23     18.30 o
  -3   5   2     5571.17     5794.65     51.52 o
  -2   5   2     1807.25     1800.34     14.92 o
  -1   5   2      835.44      820.59      7.38 o
   0   5   2      606.12      603.55      6.25 o
   1   5   2      190.28      192.37      3.40 o
   2   5   2     1485.16     1460.68     19.87 o
   3   5   2     2399.50     2349.63     31.40 o
   4   5   2     2526.94     2514.78     45.55 o
   5   5   2      444.79      448.95     12.31 o
   6   5   2     2217.07     2144.59     59.64 o
   7   5   2       89.39       85.29      9.14 o
   8   5   2       36.76       52.35      9.91 o
   9   5   2       41.91       45.66     10.40 o
  10   5   2       63.40       71.75     12.32 o
 -12   6   2        0.10       32.19     19.31 o
 -11   6   2        7.81      -15.03     23.13 o
 -10   6   2        0.87      -12.61     12.61 o
  -9   6   2        1.41      -13.20     14.15 o
  -8   6   2       28.39       25.65     11.84 o
  -7   6   2       18.82        9.46      8.87 o
  -6   6   2       19.05       11.26      4.08 o
  -5   6   2      401.20      404.81      5.95 o
  -4   6   2      521.13      564.63      6.75 o
  -3   6   2      818.53      830.35      8.01 o
  -2   6   2       41.37       49.31      1.50 o
  -1   6   2       60.75       62.97      1.57 o
   0   6   2      280.90      292.99      3.80 o
   1   6   2      174.23      181.63      4.40 o
   2   6   2       56.82       63.94      2.69 o
   3   6   2       43.90       44.77      3.75 o
   4   6   2       60.45       72.15      6.28 o
   5   6   2       10.48       10.73      5.38 o
   6   6   2      107.68      131.85      7.83 o
   7   6   2      130.57      116.47     12.93 o
   8   6   2       33.76       46.28     10.13 o
   9   6   2       28.17       32.09     10.67 o
  10   6   2        0.04       17.61     14.52 o
 -11   7   2        3.33      -18.43     18.43 o
 -10   7   2       47.39       23.48     20.82 o
  -9   7   2       14.12       -0.58     10.75 o
  -8   7   2      108.17      103.83     10.78 o
  -7   7   2       96.27       94.98      7.75 o
  -6   7   2      303.73      299.09      9.12 o
  -5   7   2        9.65        5.75      3.18 o
  -4   7   2      158.27      156.10      3.25 o
  -3   7   2     1248.61     1281.90     11.86 o
  -2   7   2      413.17      371.67      4.23 o
  -1   7   2      810.67      812.49      7.80 o
   0   7   2      463.57      451.66      5.75 o
   1   7   2       36.91       36.89      1.81 o
   2   7   2      119.12      115.02      3.34 o
   3   7   2      940.55      917.20     13.99 o
   4   7   2        5.37       15.57      5.77 o
   5   7   2        4.47       -1.48      6.52 o
   6   7   2      875.15      865.33     24.84 o
   7   7   2       16.66       18.54      9.16 o
   8   7   2       48.08       57.17     10.10 o
   9   7   2       10.09        9.93     11.13 o
  10   7   2       12.16       18.14     21.07 o
 -11   8   2       29.99       16.26     27.90 o
 -10   8   2        1.23      -19.72     27.82 o
  -9   8   2        4.65      -10.27     10.27 o
  -8   8   2       10.29       -1.17      9.79 o
  -7   8   2       30.38       25.07      5.86 o
  -6   8   2      303.57      292.94      8.91 o
  -5   8   2     1239.15     1306.97     18.41 o
  -4   8   2      236.87      209.80      4.38 o
  -3   8   2       90.82       90.48      2.54 o
  -2   8   2      170.43      194.04      3.34 o
  -1   8   2      511.03      482.46      5.88 o
   0   8   2      737.84      739.38      8.72 o
   1   8   2     1425.81     1393.28     14.41 o
   2   8   2      724.10      685.65      7.86 o
   3   8   2        4.34        0.51      3.82 o
   4   8   2      232.20      223.85      9.25 o
   5   8   2      225.40      236.05     10.85 o
   6   8   2      324.87      333.89     14.27 o
   7   8   2       17.72       24.44      9.19 o
   8   8   2       88.25       98.25     11.38 o
   9   8   2        9.21       13.38     13.82 o
 -11   9   2        3.64       -3.51     19.31 o
 -10   9   2       16.52      -16.62     21.85 o
  -9   9   2      114.29       90.25     12.47 o
  -8   9   2      187.91      185.99     12.53 o
  -7   9   2        8.22       18.80     10.26 o
  -6   9   2       63.91       67.51      5.89 o
  -5   9   2       95.07       85.04      5.54 o
  -4   9   2      489.28      469.94      7.27 o
  -3   9   2      756.06      726.44     10.30 o
  -2   9   2     1663.76     1661.74     15.92 o
  -1   9   2      204.26      216.86      3.83 o
   0   9   2       59.68       59.64      2.68 o
   1   9   2       40.54       44.77      2.63 o
   2   9   2      245.66      250.73      6.14 o
   3   9   2      188.25      203.92      8.85 o
   4   9   2     2004.25     1906.14     31.91 o
   5   9   2       72.31       71.74      7.68 o
   6   9   2      190.24      177.62     10.06 o
   7   9   2        1.83       -9.35      9.35 o
   8   9   2        1.86       -2.08      9.92 o
   9   9   2       58.52       64.02     17.15 o
 -10  10   2       10.55      -16.19     16.19 o
  -9  10   2        0.48        5.43     14.27 o
  -8  10   2        6.84       11.96     12.49 o
  -7  10   2       23.97       12.97     10.37 o
  -6  10   2        8.77        1.89      6.18 o
  -5  10   2      119.12      117.26      5.60 o
  -4  10   2       60.85       64.34      3.70 o
  -3  10   2      310.26      316.38      5.98 o
  -2  10   2       36.93       35.35      3.05 o
  -1  10   2       35.42       30.34      2.95 o
   0  10   2      398.70      381.49      6.47 o
   1  10   2        4.47        0.27      3.58 o
   2  10   2       43.45       41.06      4.32 o
   3  10   2       13.41       12.43      4.90 o
   4  10   2      100.75      123.59     12.39 o
   5  10   2        7.40        7.80      8.14 o
   6  10   2       13.99       15.77      9.18 o
   7  10   2       32.51       42.60     10.39 o
   8  10   2        5.02       37.52     16.43 o
   9  10   2        5.36        0.59     19.31 o
 -10  11   2        0.08      -16.56     16.56 o
  -9  11   2       17.39        1.26     15.42 o
  -8  11   2        1.66        0.79     16.10 o
  -7  11   2        0.52       -4.68     10.71 o
  -6  11   2        1.25       -7.65      9.09 o
  -5  11   2       30.31       35.70      5.25 o
  -4  11   2       12.42       20.52      4.18 o
  -3  11   2       11.01       14.55      3.46 o
  -2  11   2      279.03      275.95      6.28 o
  -1  11   2       76.65       78.36      4.41 o
   0  11   2        0.53       -1.18      3.79 o
   1  11   2       25.26       18.82      4.25 o
   2  11   2       34.24       32.65      4.10 o
   3  11   2       15.72       21.76      4.65 o
   4  11   2       55.46       56.28      8.63 o
   5  11   2        8.61        8.76      8.38 o
   6  11   2       14.97       29.28      9.72 o
   7  11   2       18.94       41.52     14.76 o
   8  11   2       14.58       28.35     16.16 o
  -9  12   2        4.77       -4.10     18.73 o
  -8  12   2        0.47      -16.39     16.39 o
  -7  12   2        2.00        2.34     14.63 o
  -6  12   2       32.03       45.65     14.05 o
  -5  12   2       59.11       75.24     14.05 o
  -4  12   2       17.49       10.72      6.03 o
  -3  12   2        4.15       13.43      4.87 o
  -2  12   2        2.59        1.91      4.76 o
  -1  12   2       68.18       71.86      5.34 o
   0  12   2      184.51      178.11      7.07 o
   1  12   2        9.99       12.38      4.99 o
   2  12   2      109.56      117.64      6.22 o
   3  12   2        6.01       14.74      7.32 o
   4  12   2       33.30       30.30      9.67 o
   5  12   2       18.01       19.91     10.40 o
   6  12   2       52.33       66.38     12.33 o
   7  12   2        0.47       11.71     16.97 o
  -8  13   2       51.36       46.24     18.73 o
  -7  13   2        2.83        1.76     15.80 o
  -6  13   2        3.56        0.59     14.05 o
  -5  13   2        2.60       11.12     14.05 o
  -4  13   2       59.21       55.54      7.31 o
  -3  13   2      327.75      299.25     10.67 o
  -2  13   2       92.90       91.26      5.67 o
  -1  13   2        4.99        2.83      5.26 o
   0  13   2       97.09       96.66      6.16 o
   1  13   2        4.70       -1.35      5.33 o
   2  13   2      137.20      134.89      6.64 o
   3  13   2       49.31       40.56      7.96 o
   4  13   2      105.03      112.09     11.75 o
   5  13   2        6.56       13.70     14.63 o
   6  13   2      101.93       73.16     19.90 o
   7  13   2       15.94       29.26     18.73 o
  -8  14   2        0.13       -2.93     18.73 o
  -7  14   2        0.02      -13.46     16.97 o
  -6  14   2        3.38      -11.12     15.22 o
  -5  14   2       32.46       32.19     13.46 o
  -4  14   2       13.89       12.29     11.71 o
  -3  14   2      100.24       98.50      9.25 o
  -2  14   2        4.68       -1.39      9.19 o
  -1  14   2        5.76        0.26      5.58 o
   0  14   2       31.54       30.72      5.51 o
   1  14   2       13.70        3.83      5.76 o
   2  14   2        1.01        2.17      6.00 o
   3  14   2        0.03        2.89     10.08 o
   4  14   2        3.36       -1.54     11.15 o
   5  14   2       12.38       -7.61     17.56 o
   6  14   2        0.53        9.95     19.31 o
  -7  15   2        0.06      -11.71     15.80 o
  -6  15   2        8.64      -14.63     14.63 o
  -5  15   2        2.98        0.59     14.63 o
  -4  15   2        0.21       -4.10     12.29 o
  -3  15   2       13.37       -7.02     13.46 o
  -2  15   2        7.42        4.40     12.00 o
  -1  15   2        3.52       -6.14      6.14 o
   0  15   2       14.09       13.67      6.30 o
   1  15   2        0.32       -7.68      7.68 o
   2  15   2        0.01       -3.15      8.30 o
   3  15   2        6.13        0.91     10.25 o
   4  15   2       10.93       -4.24     11.08 o
   5  15   2        0.23        2.93     19.31 o
  -6  16   2        8.81        7.61     18.14 o
  -5  16   2        4.57        2.34     15.80 o
  -4  16   2       18.87        2.34     15.22 o
  -3  16   2        0.02        0.00     14.05 o
  -2  16   2        4.96        6.44     13.46 o
  -1  16   2       15.12       11.12     14.05 o
   0  16   2        5.62       -2.63      9.52 o
   1  16   2        0.15        0.18     10.13 o
   2  16   2        1.02       -8.17     11.33 o
   3  16   2        0.07      -12.29     12.29 o
   4  16   2       18.82       19.90     19.31 o
  -4  17   2        9.93       18.14     16.97 o
  -3  17   2       19.28       19.31     15.80 o
  -2  17   2        6.65       19.90     15.22 o
  -1  17   2        3.51       -1.76     14.63 o
   0  17   2        4.19       11.12     15.22 o
   1  17   2        0.01      -10.07     10.83 o
   2  17   2        0.95       -7.09     11.33 o
 -12   1   3        5.02      -21.51     21.51 o
 -11   1   3       44.87      -12.38     20.07 o
 -10   1   3       82.22       87.93     16.96 o
  -9   1   3      170.85      198.50     16.40 o
  -8   1   3      623.92      615.05     14.53 o
  -7   1   3       11.66       14.91      4.16 o
  -6   1   3      457.49      416.43      8.16 o
  -5   1   3       43.27       49.11      3.79 o
  -4   1   3      675.74      687.11      9.63 o
  -3   1   3     3251.24     3383.70     29.96 o
  -2   1   3    13797.36    14263.64    126.24 o
  -1   1   3     2021.02     2047.38     24.36 o
   0   1   3      794.34      845.22     13.67 o
   1   1   3      692.30      689.28     10.94 o
   2   1   3     3740.08     3940.54     51.16 o
   3   1   3      714.20      791.68     13.91 o
   4   1   3     5087.94     5040.97     77.51 o
   5   1   3     1584.58     1532.04     27.80 o
   6   1   3       12.25       13.21      8.00 o
   7   1   3        0.61        9.53      8.66 o
   8   1   3        1.49       14.66      9.58 o
   9   1   3       73.11       94.11     11.87 o
  10   1   3       45.51       77.90     12.37 o
 -12   2   3       56.43       31.59     22.94 o
 -11   2   3       68.42       79.83     33.72 o
 -10   2   3      307.11      301.57     26.59 o
  -9   2   3       35.19       27.03     11.05 o
  -8   2   3       30.06       21.92     10.60 o
  -7   2   3      724.18      698.93     21.33 o
  -6   2   3     2901.60     2688.35     34.98 o
  -5   2   3     3089.32     2860.26     36.71 o
  -4   2   3     4039.07     3860.64     40.77 o
  -3   2   3      232.03      195.53      2.79 o
  -2   2   3       62.10       60.57      1.08 o
  -1   2   3     4341.44     4538.31     45.34 o
   0   2   3     7138.00     7288.48     82.33 o
   1   2   3     3372.47     3232.82     45.31 o
   2   2   3    14073.39    14621.33    199.50 o
   3   2   3     2052.08     2097.75     30.96 o
   4   2   3       36.70       45.04      6.00 o
   5   2   3      187.48      189.94      9.12 o
   6   2   3      275.43      288.20     16.47 o
   7   2   3     1025.21     1004.93     29.65 o
   8   2   3      302.04      327.88     17.23 o
   9   2   3       74.11       77.20     11.21 o
  10   2   3       19.48       36.61     12.26 o
 -12   3   3        3.50       -9.26     21.91 o
 -11   3   3        0.15      -18.74     25.52 o
 -10   3   3      525.83      497.03     45.87 o
  -9   3   3       20.78       13.19     10.21 o
  -8   3   3      491.12      466.12     18.33 o
  -7   3   3      709.61      638.52     25.30 o
  -6   3   3      234.79      222.30      5.40 o
  -5   3   3       84.59       79.73      2.92 o
  -4   3   3     1032.90     1049.49     15.35 o
  -3   3   3     2736.62     2709.10     24.76 o
  -2   3   3     6673.43     7022.45     59.99 o
  -1   3   3     5029.51     5191.18     48.08 o
   0   3   3      179.58      164.60      5.06 o
   1   3   3      193.78      232.15      8.58 o
   2   3   3     2909.61     3140.50     44.47 o
   3   3   3     1571.02     1548.49     23.89 o
   4   3   3     2506.36     2484.23     59.31 o
   5   3   3      260.89      260.67     14.51 o
   6   3   3      304.59      276.69     16.09 o
   7   3   3       30.98       40.16      9.53 o
   8   3   3       78.83       93.75     10.60 o
   9   3   3       84.94      103.32     11.53 o
  10   3   3       22.91       46.42     12.62 o
 -12   4   3        6.95        0.13     21.14 o
 -11   4   3        0.12      -11.65     11.65 o
 -10   4   3       17.01       18.54     18.59 o
  -9   4   3       99.11       88.66     15.01 o
  -8   4   3        5.82       -2.28      6.96 o
  -7   4   3       29.37       21.63      6.46 o
  -6   4   3       18.58       16.36      2.51 o
  -5   4   3      108.05      107.54      2.87 o
  -4   4   3        9.88       17.23      2.37 o
  -3   4   3       41.53       41.55      1.43 o
  -2   4   3       75.91       78.66      1.53 o
  -1   4   3       51.31       54.03      1.49 o
   0   4   3        1.92        3.66      1.21 o
   1   4   3     1399.51     1507.82     21.89 o
   2   4   3        3.11        6.93      2.63 o
   3   4   3      154.45      163.36      5.74 o
   4   4   3      236.93      258.86      9.64 o
   5   4   3      172.22      192.12      9.28 o
   6   4   3       13.82        9.28      7.46 o
   7   4   3        2.48        4.96      9.17 o
   8   4   3       14.26       21.49     10.14 o
   9   4   3        3.10       12.58     11.00 o
  10   4   3        1.18       23.21     12.46 o
 -12   5   3       20.87       13.82     27.81 o
 -11   5   3        3.86      -13.37     23.91 o
 -10   5   3      288.01      281.61     24.58 o
  -9   5   3        6.06        6.76      8.69 o
  -8   5   3       62.12       58.37     10.70 o
  -7   5   3       45.21       49.46      5.72 o
  -6   5   3       39.23       38.52      3.10 o
  -5   5   3       10.94       18.32      2.22 o
  -4   5   3      365.27      359.43      5.85 o
  -3   5   3     1685.44     1759.49     15.10 o
  -2   5   3     3125.14     3186.59     26.82 o
  -1   5   3      431.28      401.70      4.44 o
   0   5   3       11.72       11.17      1.34 o
   1   5   3        2.37        4.47      2.57 o
   2   5   3      250.49      266.65      6.47 o
   3   5   3       87.83       87.60      4.19 o
   4   5   3      734.97      786.84     29.65 o
   5   5   3      409.87      439.75     13.50 o
   6   5   3      167.19      168.94      9.82 o
   7   5   3        3.38       14.54      9.23 o
   8   5   3        5.55       18.41     10.58 o
   9   5   3       11.71       42.47     11.72 o
 -12   6   3       67.14       89.47     33.51 o
 -11   6   3        1.67       -4.88     16.95 o
 -10   6   3      163.03      165.23     21.34 o
  -9   6   3      146.78      155.50     13.79 o
  -8   6   3      177.45      148.42     14.20 o
  -7   6   3      204.59      183.81     15.38 o
  -6   6   3     1173.09     1119.86     30.97 o
  -5   6   3     1644.62     1620.83     17.41 o
  -4   6   3      819.06      791.49      8.11 o
  -3   6   3      536.41      548.80      5.85 o
  -2   6   3        0.48        1.65      1.31 o
  -1   6   3      499.70      495.42      6.06 o
   0   6   3     1727.13     1676.05     17.69 o
   1   6   3     3247.86     3251.60     41.67 o
   2   6   3     2775.60     2817.27     37.24 o
   3   6   3      696.91      715.58     13.71 o
   4   6   3      220.05      209.97      9.13 o
   5   6   3       16.42       24.63      6.41 o
   6   6   3       94.85      119.58      8.45 o
   7   6   3      209.04      235.42     13.18 o
   8   6   3      148.30      149.60     12.00 o
   9   6   3       44.88       45.92     12.09 o
 -11   7   3        0.02      -21.65     21.65 o
 -10   7   3       70.41       57.37     13.60 o
  -9   7   3       19.13        7.14     10.14 o
  -8   7   3      403.95      357.16     16.76 o
  -7   7   3      207.53      236.77      8.83 o
  -6   7   3      165.77      170.57     10.68 o
  -5   7   3        0.36        3.17      3.29 o
  -4   7   3      679.42      652.67      7.29 o
  -3   7   3      456.87      435.92      6.03 o
  -2   7   3     1706.47     1755.53     16.90 o
  -1   7   3     2158.99     2173.59     22.45 o
   0   7   3      501.29      509.48      6.44 o
   1   7   3       11.08       16.68      2.08 o
   2   7   3     1184.24     1170.75     17.08 o
   3   7   3      207.58      224.47      8.17 o
   4   7   3     1992.28     2021.18     34.34 o
   5   7   3      171.22      172.19      9.80 o
   6   7   3        5.23        7.78      8.69 o
   7   7   3        9.99       16.34      9.71 o
   8   7   3        2.69       -3.30     10.78 o
   9   7   3       51.26       73.94     13.01 o
 -11   8   3       54.00        6.62     38.45 o
 -10   8   3        8.51       -8.51     12.75 o
  -9   8   3        1.10      -15.82     17.66 o
  -8   8   3       90.39       87.39      9.70 o
  -7   8   3       98.60       86.68     10.56 o
  -6   8   3       28.81       14.72      4.47 o
  -5   8   3       19.08       17.65      4.26 o
  -4   8   3      237.69      235.92      5.28 o
  -3   8   3        2.05        5.55      2.42 o
  -2   8   3       22.09       25.21      2.01 o
  -1   8   3       70.00       71.31      2.66 o
   0   8   3       60.12       61.46      2.52 o
   1   8   3      114.76      110.64      3.26 o
   2   8   3      391.52      387.12     10.38 o
   3   8   3       87.38       98.98      6.16 o
   4   8   3        2.91       17.21      6.95 o
   5   8   3       15.58       18.46      7.60 o
   6   8   3       23.07       16.47      9.32 o
   7   8   3       30.35       31.85     11.74 o
   8   8   3        5.38       -8.54     10.74 o
   9   8   3        0.27        0.14     12.15 o
 -11   9   3        2.46      -36.91     46.82 o
 -10   9   3       33.02       13.48     27.51 o
  -9   9   3        0.34      -10.15     13.46 o
  -8   9   3       30.85       38.07      8.04 o
  -7   9   3        1.26        4.72      5.79 o
  -6   9   3      138.80      134.28      6.43 o
  -5   9   3        8.12       12.57      4.28 o
  -4   9   3      155.25      152.16      5.37 o
  -3   9   3      172.65      188.49      4.64 o
  -2   9   3      144.38      156.81      5.94 o
  -1   9   3       53.51       47.07      2.64 o
   0   9   3       22.53       18.69      2.90 o
   1   9   3       45.82       55.63      3.30 o
   2   9   3        1.15        7.02      4.40 o
   3   9   3       19.62       12.92      6.05 o
   4   9   3      218.14      253.80     12.30 o
   5   9   3      184.99      204.08     11.10 o
   6   9   3        0.56       -3.59      9.81 o
   7   9   3        5.14       18.15     11.14 o
   8   9   3       18.75        9.21     12.00 o
 -10  10   3       18.13       -4.08     16.00 o
  -9  10   3        5.43        0.37     22.24 o
  -8  10   3        0.69       -4.77     12.02 o
  -7  10   3       67.06       69.23      7.07 o
  -6  10   3      311.68      311.10      9.90 o
  -5  10   3      127.23      142.99      6.53 o
  -4  10   3      376.12      386.95     11.55 o
  -3  10   3       44.35       51.50      3.98 o
  -2  10   3        8.95        8.00      3.52 o
  -1  10   3       41.46       41.35      4.02 o
   0  10   3      216.45      218.39      6.33 o
   1  10   3      155.17      176.81      6.23 o
   2  10   3     1333.11     1305.43     21.12 o
   3  10   3       33.70       36.91      6.66 o
   4  10   3       42.44       62.05      8.62 o
   5  10   3       81.17       52.31      9.72 o
   6  10   3       10.31       21.37     10.61 o
   7  10   3       99.72      125.11     15.69 o
   8  10   3       11.50       26.26     21.09 o
 -10  11   3       21.96       -4.87     16.64 o
  -9  11   3        3.53      -14.53     14.53 o
  -8  11   3       28.67       45.43     20.19 o
  -7  11   3       28.51       33.51      7.99 o
  -6  11   3       98.00       98.08      6.85 o
  -5  11   3       51.40       38.96      5.80 o
  -4  11   3      169.64      183.48      7.86 o
  -3  11   3       33.76       34.35      4.92 o
  -2  11   3      417.08      423.53      8.93 o
  -1  11   3      211.39      206.00      6.43 o
   0  11   3       68.66       72.28      4.77 o
   1  11   3        2.45        3.11      4.36 o
   2  11   3      334.54      346.92      9.55 o
   3  11   3       29.25       44.48      7.17 o
   4  11   3      412.12      431.49     16.11 o
   5  11   3        6.95       15.13      9.95 o
   6  11   3       11.69       19.21     10.33 o
   7  11   3        0.62       14.72     11.68 o
  -9  12   3       17.09       22.24     18.14 o
  -8  12   3        0.11        3.39     13.64 o
  -7  12   3       16.01        5.98     10.81 o
  -6  12   3        0.77       -1.76      6.82 o
  -5  12   3       31.77       30.11      6.15 o
  -4  12   3       78.89       73.70      6.19 o
  -3  12   3       19.64       22.81      5.14 o
  -2  12   3       10.68        9.82      4.44 o
  -1  12   3        6.30        5.72      4.59 o
   0  12   3       15.45        7.08      4.59 o
   1  12   3      116.45       93.83      7.10 o
   2  12   3        3.97        4.28      5.70 o
   3  12   3       31.25       29.44      7.65 o
   4  12   3      103.16       91.46      9.85 o
   5  12   3       30.85       34.39     10.85 o
   6  12   3       15.15       12.13     11.13 o
   7  12   3        2.06        2.34     21.66 o
  -9  13   3        1.98      -10.54     19.31 o
  -8  13   3        0.07        1.76     18.14 o
  -7  13   3        3.18       -4.10     15.80 o
  -6  13   3        6.04        8.19     12.88 o
  -5  13   3       29.75       30.17      7.25 o
  -4  13   3       25.46       26.10      6.93 o
  -3  13   3        1.10        2.62      6.52 o
  -2  13   3       21.42       28.58      6.52 o
  -1  13   3       25.14       15.58      5.81 o
   0  13   3       32.82       29.26      5.55 o
   1  13   3       11.87       16.58      5.82 o
   2  13   3        1.75        0.99      7.51 o
   3  13   3       33.29       16.07     10.25 o
   4  13   3       24.84       30.29     11.41 o
   5  13   3       26.92       27.95     12.23 o
   6  13   3        8.77       15.80     12.80 o
  -8  14   3        6.64      -16.39     16.39 o
  -7  14   3        6.70       -8.78     16.39 o
  -6  14   3       10.82       -8.78     15.22 o
  -5  14   3        6.52        0.89      8.48 o
  -4  14   3       76.13       78.98      8.00 o
  -3  14   3        4.07        1.20      6.99 o
  -2  14   3        0.05        2.76      6.67 o
  -1  14   3        2.09       -1.89      6.37 o
   0  14   3       22.56       16.60      5.92 o
   1  14   3       12.67       15.34      8.16 o
   2  14   3       61.16       63.34      8.98 o
   3  14   3        0.53       -9.29     10.82 o
   4  14   3        2.98        4.83     19.02 o
   5  14   3        0.84       12.10     12.80 o
  -7  15   3        6.00      -17.56     17.56 o
  -6  15   3        0.55      -11.12     14.05 o
  -5  15   3        6.19        0.59     14.63 o
  -4  15   3       35.96       49.17     14.63 o
  -3  15   3        0.67        4.73      9.41 o
  -2  15   3       21.23        3.31     10.25 o
  -1  15   3       45.94       48.72     10.74 o
   0  15   3        2.16       -3.70      7.98 o
   1  15   3        0.75       -6.79      9.91 o
   2  15   3        8.84       12.16     10.91 o
   3  15   3       14.01       15.65     11.66 o
   4  15   3       33.48       33.31     12.91 o
  -6  16   3        0.36       -8.19     16.39 o
  -5  16   3        2.13      -15.22     15.22 o
  -4  16   3       11.45       19.31     15.22 o
  -3  16   3       14.36       15.80     14.63 o
  -2  16   3        2.40       -9.36     14.05 o
  -1  16   3        2.29       21.07     14.05 o
   0  16   3        1.00        8.19     14.05 o
   1  16   3        7.81        1.92     11.24 o
   2  16   3        1.25        5.85     11.24 o
   3  16   3        0.59      -10.97     12.08 o
  -4  17   3        2.94       20.49     16.39 o
  -3  17   3        0.20      -15.22     15.22 o
  -2  17   3        0.38       -7.61     14.63 o
  -1  17   3        0.54       -2.93     15.22 o
   0  17   3        0.50        4.10     15.22 o
   1  17   3        4.76       -0.59     15.22 o
 -13   0   4        3.95      -34.53     34.53 o
 -12   0   4       22.79      -32.19     32.19 o
 -11   0   4      310.20      304.94     69.36 o
 -10   0   4      161.37      184.94     77.26 o
  -9   0   4       96.47       99.88     18.58 o
  -8   0   4        9.18        7.84      6.75 o
  -7   0   4      179.57      168.08     18.51 o
  -6   0   4     2447.33     2385.09     43.96 o
  -5   0   4     4882.18     4790.17     84.92 o
  -4   0   4     7486.64     7241.93    101.92 o
  -3   0   4      255.76      238.48      4.36 o
  -2   0   4     5405.41     6082.16     95.63 o
  -1   0   4     1854.90     2021.17     43.87 o
   0   0   4     9239.55     9604.61    202.74 o
   1   0   4     5564.67     5679.62    103.01 o
   2   0   4     7483.91     7494.45    135.66 o
   3   0   4     2092.41     1951.28     38.59 o
   4   0   4       39.73       39.35      9.25 o
   5   0   4      190.24      170.81     21.36 o
   6   0   4      441.85      427.06     25.17 o
   7   0   4      479.20      449.37     43.02 o
   8   0   4      392.20      413.24     38.34 o
   9   0   4       86.39       78.26     17.56 o
 -13   1   4       48.15       -3.98     25.24 o
 -12   1   4       10.82      -22.34     22.34 o
 -11   1   4       32.85        4.32     46.54 o
 -10   1   4       50.29       28.51     18.57 o
  -9   1   4      130.28      100.65     15.51 o
  -8   1   4      432.84      397.82     15.40 o
  -7   1   4      523.40      495.55     11.23 o
  -6   1   4      152.00      142.79      6.37 o
  -5   1   4        3.23        4.88      2.08 o
  -4   1   4     1327.24     1345.24     13.41 o
  -3   1   4     4296.80     4659.93     48.55 o
  -2   1   4     2170.24     2249.66     22.36 o
  -1   1   4     2563.37     2674.68     40.61 o
   0   1   4     1047.61     1038.77     16.95 o
   1   1   4     2448.37     2661.14     37.69 o
   2   1   4      159.16      152.38      5.42 o
   3   1   4      542.16      510.04     10.84 o
   4   1   4      970.38      864.19     18.02 o
   5   1   4      532.80      522.11     15.00 o
   6   1   4      263.33      264.48     15.88 o
   7   1   4       47.09       52.75     10.17 o
   8   1   4        0.73       16.02     11.27 o
   9   1   4       27.71       61.92     12.42 o
 -12   2   4       42.63      -20.32     23.08 o
 -11   2   4        2.74      -11.73     29.40 o
 -10   2   4        2.16      -10.42     17.72 o
  -9   2   4       56.52       50.42     11.42 o
  -8   2   4        2.26        1.07      5.40 o
  -7   2   4        8.45       14.69      3.66 o
  -6   2   4       16.98       26.44      3.36 o
  -5   2   4       26.03       28.77      1.72 o
  -4   2   4       75.58       76.12      2.22 o
  -3   2   4      840.23      946.98     10.39 o
  -2   2   4        6.58        9.84      0.79 o
  -1   2   4       76.98       97.29      5.87 o
   0   2   4       10.19       12.43      2.38 o
   1   2   4      703.88      716.75     12.11 o
   2   2   4       58.41       70.38      4.17 o
   3   2   4       23.75       25.78      4.89 o
   4   2   4      105.78      119.69      7.51 o
   5   2   4       46.19       36.42      8.24 o
   6   2   4       34.82       42.48      9.22 o
   7   2   4        4.94        7.01      9.38 o
   8   2   4        0.35       -6.28     10.62 o
   9   2   4        0.05       18.66     12.47 o
 -12   3   4       34.82      -30.14     30.14 o
 -11   3   4        1.40       -7.08     22.72 o
 -10   3   4       15.19       -2.25     19.13 o
  -9   3   4       89.60       79.96     14.15 o
  -8   3   4      186.04      183.74     11.47 o
  -7   3   4      296.93      281.68     11.63 o
  -6   3   4      155.03      137.77      4.67 o
  -5   3   4       42.99       40.92      2.12 o
  -4   3   4      721.59      727.46      8.36 o
  -3   3   4     2117.71     2178.03     21.60 o
  -2   3   4      974.57      931.36      9.90 o
  -1   3   4      393.03      374.08      6.48 o
   0   3   4      856.24      829.80     16.18 o
   1   3   4     1125.20     1129.23     15.65 o
   2   3   4      143.69      139.41      5.91 o
   3   3   4      411.99      399.72      9.87 o
   4   3   4      687.45      683.06     30.50 o
   5   3   4      275.27      276.78     11.92 o
   6   3   4       82.51       95.63      9.77 o
   7   3   4       34.48       40.01     10.46 o
   8   3   4        4.17       26.71     10.94 o
   9   3   4        5.12       18.88     12.21 o
 -12   4   4      172.51       86.83     24.75 o
 -11   4   4       88.79       78.76     23.74 o
 -10   4   4        8.40        3.79     13.55 o
  -9   4   4      264.98      265.80     17.57 o
  -8   4   4        0.18       -0.60      5.48 o
  -7   4   4      226.33      216.27      9.45 o
  -6   4   4     2282.59     2194.16     24.33 o
  -5   4   4     1712.09     1598.44     17.40 o
  -4   4   4     2988.67     2935.32     30.62 o
  -3   4   4     2839.01     2939.49     27.01 o
  -2   4   4      531.76      593.12      6.73 o
  -1   4   4     1098.43     1138.76     13.46 o
   0   4   4     3194.86     3184.31     41.06 o
   1   4   4     7970.16     7834.73    106.66 o
   2   4   4     2205.94     2095.38     25.75 o
   3   4   4      697.19      701.62     13.60 o
   4   4   4      725.41      717.67     14.92 o
   5   4   4      214.03      200.83      9.93 o
   6   4   4      405.82      420.48     15.11 o
   7   4   4      280.60      314.61     23.49 o
   8   4   4      167.00      192.27     13.33 o
   9   4   4       60.81       65.21     12.86 o
 -12   5   4        0.14      -28.23     28.66 o
 -11   5   4      102.79       84.52     36.61 o
 -10   5   4      145.91      121.34     20.50 o
  -9   5   4       66.96       61.72     14.54 o
  -8   5   4      285.09      290.55     10.90 o
  -7   5   4      320.31      316.88      7.72 o
  -6   5   4       41.30       49.64      5.89 o
  -5   5   4      140.92      138.34      5.17 o
  -4   5   4      933.26      960.10     13.08 o
  -3   5   4     2331.37     2443.48     21.34 o
  -2   5   4     1180.99     1203.39     14.29 o
  -1   5   4     3588.40     3445.89     42.01 o
   0   5   4      222.54      205.79      4.41 o
   1   5   4      792.89      806.18     13.38 o
   2   5   4        1.47        4.50      3.59 o
   3   5   4      627.05      598.43     11.30 o
   4   5   4      388.97      389.67     11.10 o
   5   5   4      301.05      324.19     13.75 o
   6   5   4      339.43      335.81     14.40 o
   7   5   4       23.27       23.22     10.59 o
   8   5   4        0.15        4.63     11.43 o
   9   5   4       58.48       78.84     16.32 o
 -12   6   4        0.40       -7.08     21.66 o
 -11   6   4       14.81      -24.20     25.20 o
 -10   6   4       76.48       59.95     14.26 o
  -9   6   4        0.39       -5.79      7.09 o
  -8   6   4        1.79       -0.58      4.98 o
  -7   6   4      128.08      132.38      5.39 o
  -6   6   4        6.38        8.21      3.78 o
  -5   6   4      170.37      166.81      4.08 o
  -4   6   4      557.10      574.45      6.69 o
  -3   6   4       47.75       47.06      2.51 o
  -2   6   4      474.66      490.62      6.23 o
  -1   6   4      110.65      115.88      2.90 o
   0   6   4      410.95      414.40      7.54 o
   1   6   4       23.76       27.07      3.57 o
   2   6   4      185.61      191.29      8.59 o
   3   6   4       63.72       66.44      6.18 o
   4   6   4       62.21       70.40      7.15 o
   5   6   4       46.88       51.45      7.48 o
   6   6   4       13.19       19.33      8.38 o
   7   6   4       33.03       31.79      9.58 o
   8   6   4       48.66       37.87      9.83 o
   9   6   4        0.27        0.25     11.87 o
 -12   7   4       19.27      -23.71     28.07 o
 -11   7   4       13.28      -14.77     25.77 o
 -10   7   4       84.57       78.27     14.12 o
  -9   7   4       22.48       20.67      9.10 o
  -8   7   4        0.89       -2.57      5.01 o
  -7   7   4       42.72       50.74      5.31 o
  -6   7   4       33.80       45.20      4.07 o
  -5   7   4       81.17       80.70      4.32 o
  -4   7   4      617.45      619.65      8.47 o
  -3   7   4      273.56      262.30      3.77 o
  -2   7   4        4.58        5.68      1.78 o
  -1   7   4      509.83      493.08      6.82 o
   0   7   4        9.68       15.31      2.55 o
   1   7   4       75.13       73.89      6.42 o
   2   7   4       69.27       68.20      5.73 o
   3   7   4      612.14      680.25     15.88 o
   4   7   4       80.58       91.03      7.60 o
   5   7   4        4.27        5.96      8.20 o
   6   7   4       46.26       56.06     10.19 o
   7   7   4       12.36       25.28     10.71 o
   8   7   4       13.27       30.47     11.69 o
 -11   8   4       54.80       24.09     55.60 o
 -10   8   4       21.70       18.90     13.56 o
  -9   8   4       11.08        8.79      7.24 o
  -8   8   4       74.36       65.95      6.46 o
  -7   8   4       17.67       13.60      5.67 o
  -6   8   4      535.79      546.90     11.80 o
  -5   8   4      711.18      727.89     11.65 o
  -4   8   4      732.83      762.65     10.97 o
  -3   8   4      432.77      437.82      5.70 o
  -2   8   4      215.50      218.77      4.28 o
  -1   8   4      400.21      410.42      6.81 o
   0   8   4     1322.56     1291.03     18.77 o
   1   8   4     1129.75     1165.18     25.22 o
   2   8   4      661.86      660.34     19.65 o
   3   8   4      359.66      370.63     14.06 o
   4   8   4      141.88      153.29      8.58 o
   5   8   4       26.02       38.16      9.49 o
   6   8   4       20.02       22.73     10.67 o
   7   8   4      101.15      113.91     13.71 o
   8   8   4      100.64      138.58     15.47 o
 -11   9   4        3.61      -15.41     38.92 o
 -10   9   4        2.32      -19.87     26.05 o
  -9   9   4       12.09       12.21     13.77 o
  -8   9   4      210.23      223.85      8.91 o
  -7   9   4       83.46       92.28      6.39 o
  -6   9   4        1.52        3.15      5.01 o
  -5   9   4        1.21        1.94      4.82 o
  -4   9   4        3.73        5.23      4.20 o
  -3   9   4      603.88      597.57     10.23 o
  -2   9   4      840.81      845.88     15.03 o
  -1   9   4      145.42      142.45      4.32 o
   0   9   4      340.76      345.05      7.66 o
   1   9   4      154.46      154.07      7.02 o
   2   9   4      244.25      273.67     10.35 o
   3   9   4        2.94       -5.45      6.83 o
   4   9   4      101.30      118.16      9.06 o
   5   9   4      195.88      211.27     12.99 o
   6   9   4       76.12       84.21     12.23 o
   7   9   4        0.28      -12.40     12.40 o
   8   9   4        1.31        5.80     13.96 o
 -11  10   4        4.31       -0.59     19.31 o
 -10  10   4        9.74        5.31     15.35 o
  -9  10   4        4.82        5.59      9.52 o
  -8  10   4       22.36       29.28      7.30 o
  -7  10   4        6.77        7.26      6.45 o
  -6  10   4        8.52        1.91      5.27 o
  -5  10   4       41.76       40.39      5.59 o
  -4  10   4      255.37      251.75      8.36 o
  -3  10   4        4.61        9.81      4.63 o
  -2  10   4      129.68      138.63      5.47 o
  -1  10   4       17.00       17.85      3.19 o
   0  10   4      106.22      102.55      4.95 o
   1  10   4       42.43       47.82      5.80 o
   2  10   4      129.04      131.21      8.22 o
   3  10   4       26.35       20.11      7.61 o
   4  10   4        6.48       11.82      8.28 o
   5  10   4       21.03       31.03     10.85 o
   6  10   4       42.44       67.10     12.41 o
   7  10   4        4.91       10.89     13.30 o
 -10  11   4        0.22        1.47     16.11 o
  -9  11   4        1.76        3.84     14.27 o
  -8  11   4        0.35      -11.37     11.37 o
  -7  11   4        0.61        1.85      6.67 o
  -6  11   4        1.18       -2.38      5.86 o
  -5  11   4        3.61        1.39      5.38 o
  -4  11   4        0.62       -0.59      4.76 o
  -3  11   4       48.42       48.66      5.43 o
  -2  11   4       47.86       60.43      4.80 o
  -1  11   4       48.00       39.28      4.49 o
   0  11   4       29.59       34.90      4.68 o
   1  11   4        2.23        8.36      4.64 o
   2  11   4       19.21       24.10      7.11 o
   3  11   4        6.37       13.37      7.79 o
   4  11   4        0.76        4.96     10.28 o
   5  11   4        9.96       27.17     13.32 o
   6  11   4        2.48       12.18     11.78 o
   7  11   4        0.09       26.68     13.29 o
  -9  12   4        0.08      -14.61     14.61 o
  -8  12   4       11.39       -6.70     12.99 o
  -7  12   4       18.88       14.87      7.26 o
  -6  12   4      100.24       97.82      7.30 o
  -5  12   4       80.99       88.64      6.81 o
  -4  12   4      101.02      104.72      6.65 o
  -3  12   4        2.36       -4.76      5.18 o
  -2  12   4       76.04       66.72      5.71 o
  -1  12   4       41.30       48.33      6.30 o
   0  12   4      348.38      348.29      8.83 o
   1  12   4       34.10       38.36      5.33 o
   2  12   4       96.06      102.64     10.14 o
   3  12   4       68.13       86.92      9.28 o
   4  12   4       35.59       35.37     10.82 o
   5  12   4        0.00        9.39     11.25 o
   6  12   4        5.23        0.48     12.64 o
  -9  13   4        2.98       -9.36     18.73 o
  -8  13   4       17.53       20.49     17.56 o
  -7  13   4        7.58       -3.51     15.80 o
  -6  13   4        0.32       -3.09     10.91 o
  -5  13   4        6.35        8.94      7.08 o
  -4  13   4        1.21       -1.17      6.53 o
  -3  13   4       28.14       21.36      6.19 o
  -2  13   4       41.21       34.29      6.45 o
  -1  13   4       44.76       40.92      6.43 o
   0  13   4        5.86        0.31      5.61 o
   1  13   4       16.61       13.87      7.94 o
   2  13   4        9.46       14.63     10.82 o
   3  13   4       12.18       21.47     11.66 o
   4  13   4       11.30       12.46     12.38 o
   5  13   4        3.15       26.99     13.78 o
  -8  14   4        0.32      -18.14     18.14 o
  -7  14   4        8.33       -7.02     16.39 o
  -6  14   4       13.43       -1.17     15.22 o
  -5  14   4       15.25       19.66      9.83 o
  -4  14   4       27.90       22.09      9.25 o
  -3  14   4        4.62       -6.44      9.11 o
  -2  14   4        1.50        7.17      9.72 o
  -1  14   4        4.73        1.73     16.39 o
   0  14   4        0.47       -4.84      7.45 o
   1  14   4       43.52       33.41     10.82 o
   2  14   4       23.45       36.55     11.95 o
   3  14   4        6.73        5.19     12.33 o
   4  14   4        0.02       -4.93     12.91 o
   5  14   4       10.78       18.45     14.20 o
  -7  15   4        0.90        4.10     15.22 o
  -6  15   4        0.03      -15.80     15.80 o
  -5  15   4        1.02       13.46     15.22 o
  -4  15   4        0.49       -7.02     12.29 o
  -3  15   4        0.40      -14.05     14.05 o
  -2  15   4        5.00        3.51     14.05 o
  -1  15   4       12.39        8.78     14.05 o
   0  15   4        1.53       -2.93     14.05 o
   1  15   4        0.01       -9.87     13.75 o
   2  15   4        0.99        0.86     12.09 o
   3  15   4        8.29       24.01     13.49 o
   4  15   4        0.06       -0.26     14.48 o
  -6  16   4       16.60        0.59     16.97 o
  -5  16   4       12.70       18.73     16.39 o
  -4  16   4        0.17      -12.88     15.22 o
  -3  16   4        0.78        6.44     15.22 o
  -2  16   4        0.74       -9.95     14.63 o
  -1  16   4        0.70       -2.34     15.22 o
   0  16   4       17.58        6.44     15.80 o
   1  16   4        4.47       18.14     14.05 o
   2  16   4        2.99      -12.23     12.23 o
  -3  17   4        2.05      -14.63     15.22 o
  -2  17   4        1.44      -12.29     15.22 o
  -1  17   4        0.17        8.19     16.39 o
   0  17   4        1.15        9.36     15.80 o
 -13   1   5       57.65      -28.09     28.09 o
 -12   1   5       18.03      -21.58     21.58 o
 -11   1   5        3.52      -21.20     21.20 o
 -10   1   5       23.10        1.57      9.75 o
  -9   1   5       38.45       34.68      6.47 o
  -8   1   5       70.41       74.74      5.69 o
  -7   1   5     1421.25     1373.60     19.06 o
  -6   1   5     1146.24     1081.62     14.89 o
  -5   1   5      959.79     1059.61     10.91 o
  -4   1   5      879.41     1003.98     10.15 o
  -3   1   5       15.22       32.89      3.50 o
  -2   1   5     6789.89     7258.60     94.37 o
  -1   1   5     1755.88     1666.84     22.86 o
   0   1   5     2855.96     2942.76     45.29 o
   1   1   5      274.74      261.78      6.91 o
   2   1   5      256.93      248.47      7.35 o
   3   1   5      222.67      197.66      8.07 o
   4   1   5      431.25      399.09     12.66 o
   5   1   5      416.32      401.13     14.75 o
   6   1   5      348.17      388.77     16.13 o
   7   1   5       63.02       66.28     11.85 o
   8   1   5        0.94       26.02     12.90 o
   9   1   5        2.23       20.78     17.38 o
 -13   2   5        7.92      -25.50     25.50 o
 -12   2   5        3.59      -29.85     29.85 o
 -11   2   5      123.29       75.17     38.69 o
 -10   2   5      155.01      135.88     22.67 o
  -9   2   5      156.75      152.08      8.17 o
  -8   2   5      196.11      189.45      7.92 o
  -7   2   5     1046.61      985.41     16.74 o
  -6   2   5      995.07      957.87     10.34 o
  -5   2   5     1160.05     1198.85     13.14 o
  -4   2   5    12498.07    13291.10    137.51 o
  -3   2   5       28.80       29.81      1.59 o
  -2   2   5     1169.91     1171.53     16.89 o
  -1   2   5      291.99      304.41      6.85 o
   0   2   5     3185.36     3061.51     40.97 o
   1   2   5     1206.27     1035.13     16.58 o
   2   2   5     3126.90     2983.86     39.93 o
   3   2   5     1252.62     1234.35     20.77 o
   4   2   5      467.41      463.01     13.68 o
   5   2   5       16.37        6.97      8.83 o
   6   2   5      160.66      170.70     12.01 o
   7   2   5      149.20      161.71     13.05 o
   8   2   5      311.98      377.19     18.67 o
   9   2   5       16.47       42.48     18.20 o
 -12   3   5        0.45      -29.85     29.85 o
 -11   3   5       64.09       46.91     36.16 o
 -10   3   5        0.71       -7.57      9.95 o
  -9   3   5       96.11       85.67      7.16 o
  -8   3   5      291.07      287.95      9.49 o
  -7   3   5      397.07      386.94      7.79 o
  -6   3   5     1225.35     1174.09     13.37 o
  -5   3   5      579.24      539.32      6.78 o
  -4   3   5       46.43       47.58      1.99 o
  -3   3   5      595.52      592.09      6.50 o
  -2   3   5     1090.21     1077.10     15.33 o
  -1   3   5     4550.52     4520.82     75.74 o
   0   3   5     1976.37     1996.42     31.62 o
   1   3   5      184.82      188.29      5.69 o
   2   3   5        0.20       -2.23      4.41 o
   3   3   5      809.96      801.66     15.62 o
   4   3   5      700.27      675.08     19.35 o
   5   3   5      634.86      581.02     17.11 o
   6   3   5      201.19      203.05     12.52 o
   7   3   5       35.42       22.55     11.51 o
   8   3   5       43.06       54.99     12.63 o
 -12   4   5        5.30      -26.63     26.63 o
 -11   4   5        0.37       -7.58     23.05 o
 -10   4   5        0.48       -9.27      9.27 o
  -9   4   5       11.48       19.88      6.59 o
  -8   4   5       22.93       19.17      4.61 o
  -7   4   5       33.73       35.60      3.96 o
  -6   4   5      714.09      679.96      9.27 o
  -5   4   5       42.56       42.75      2.91 o
  -4   4   5        5.82        6.92      1.58 o
  -3   4   5      330.80      361.74      4.67 o
  -2   4   5        0.50        2.63      1.24 o
  -1   4   5        1.76        7.72      3.12 o
   0   4   5      178.83      195.87      6.14 o
   1   4   5      175.40      176.30      6.60 o
   2   4   5       67.19       66.83      4.83 o
   3   4   5       25.93       27.75      5.80 o
   4   4   5        7.07       11.17      6.84 o
   5   4   5        1.06       17.54      9.03 o
   6   4   5        6.72       18.53      9.80 o
   7   4   5       13.29       22.28     11.59 o
   8   4   5        2.95       22.21     12.36 o
 -12   5   5        1.65      -33.07     33.07 o
 -11   5   5        7.70      -19.49     19.49 o
 -10   5   5       10.55        6.77      6.76 o
  -9   5   5      132.44      133.82      9.57 o
  -8   5   5      156.53      154.57      6.26 o
  -7   5   5      113.08      115.60      7.42 o
  -6   5   5      217.93      207.57      6.81 o
  -5   5   5        6.95       10.21      2.00 o
  -4   5   5      100.54      102.42      2.79 o
  -3   5   5       64.32       63.04      2.07 o
  -2   5   5      748.60      761.69      8.59 o
  -1   5   5     1102.66     1036.54     12.55 o
   0   5   5     1086.33     1057.89     16.85 o
   1   5   5       69.00       76.21      5.41 o
   2   5   5        0.47       12.43      5.39 o
   3   5   5       82.92       98.77      6.39 o
   4   5   5       58.18       70.62      7.13 o
   5   5   5      107.93      116.62     10.33 o
   6   5   5      120.25      140.17     17.99 o
   7   5   5       22.83       32.87     11.84 o
   8   5   5       34.60       39.44     12.77 o
 -12   6   5       26.29      -28.09     28.09 o
 -11   6   5       44.12        7.80     17.91 o
 -10   6   5       17.19        6.01      7.53 o
  -9   6   5       61.81       71.59      6.39 o
  -8   6   5       28.55       28.88      4.92 o
  -7   6   5      202.92      176.47     11.43 o
  -6   6   5     1231.29     1169.83     23.76 o
  -5   6   5      313.07      315.33      5.24 o
  -4   6   5     2349.47     2470.77     23.11 o
  -3   6   5      580.49      552.86      6.89 o
  -2   6   5       16.91       11.58      2.53 o
  -1   6   5      313.55      333.03      5.12 o
   0   6   5      506.03      451.16      9.07 o
   1   6   5     1030.52     1009.10     18.90 o
   2   6   5     1227.62     1239.13     20.84 o
   3   6   5      525.54      540.13     12.91 o
   4   6   5      238.71      255.80     10.81 o
   5   6   5        2.76        4.38      7.84 o
   6   6   5       39.83       47.25      9.86 o
   7   6   5      116.23      135.84     13.70 o
   8   6   5      121.04      132.59     12.22 o
 -12   7   5        3.69      -25.55     25.55 o
 -11   7   5        3.40      -13.79     13.79 o
 -10   7   5        6.92       -6.87      8.74 o
  -9   7   5        1.76       -5.84      5.84 o
  -8   7   5       64.57       66.52      5.48 o
  -7   7   5      549.07      561.87     12.44 o
  -6   7   5      880.44      891.56     14.43 o
  -5   7   5        2.74        2.47      3.28 o
  -4   7   5       11.97       13.08      1.90 o
  -3   7   5      149.88      143.21      4.14 o
  -2   7   5     1088.77     1046.75     13.19 o
  -1   7   5     1336.06     1345.51     18.95 o
   0   7   5      747.86      733.73     14.38 o
   1   7   5      171.72      179.08      8.42 o
   2   7   5        0.55        0.71      5.62 o
   3   7   5      262.80      275.23     10.61 o
   4   7   5      359.80      395.67     13.29 o
   5   7   5      339.33      361.22     15.25 o
   6   7   5       96.34      100.19     10.92 o
   7   7   5        5.92        4.97     11.36 o
   8   7   5        4.99       10.17     16.54 o
 -11   8   5        1.58      -14.37     14.37 o
 -10   8   5        9.30       -9.21     15.00 o
  -9   8   5       17.85       23.78      8.41 o
  -8   8   5        0.33        3.04      5.72 o
  -7   8   5        1.62        2.37      5.07 o
  -6   8   5       61.61       54.44      4.96 o
  -5   8   5      106.20       95.80      4.91 o
  -4   8   5      442.79      414.46      6.36 o
  -3   8   5       36.19       32.06      2.82 o
  -2   8   5       73.48       70.92      4.98 o
  -1   8   5       21.68       21.21      3.48 o
   0   8   5       11.41       13.30      4.94 o
   1   8   5       23.29       18.84      7.12 o
   2   8   5      172.92      178.57     12.08 o
   3   8   5       11.68       15.79      7.73 o
   4   8   5        0.08       13.01      9.04 o
   5   8   5        5.75       10.10     10.67 o
   6   8   5       33.74       48.25     13.01 o
   7   8   5        0.40       10.30     14.07 o
 -11   9   5        3.23      -21.66     21.66 o
 -10   9   5       15.21        7.69     11.10 o
  -9   9   5        5.19        2.50      9.52 o
  -8   9   5       11.77       14.75      6.16 o
  -7   9   5      135.68      136.20      6.91 o
  -6   9   5       29.27       28.21      4.93 o
  -5   9   5      202.31      205.62      8.61 o
  -4   9   5       64.28       72.31      4.55 o
  -3   9   5        6.12        1.53      2.66 o
  -2   9   5      179.83      166.98      5.85 o
  -1   9   5       66.34       68.65      4.53 o
   0   9   5      117.96      118.59      6.80 o
   1   9   5       46.63       47.87      7.94 o
   2   9   5        3.29        9.26      9.72 o
   3   9   5        0.97        3.70      8.51 o
   4   9   5        1.23       -3.55      9.16 o
   5   9   5       13.27       17.07     11.71 o
   6   9   5       41.19       51.85     12.87 o
   7   9   5        0.44       12.43     14.27 o
 -11  10   5        5.32       -7.33     24.00 o
 -10  10   5        6.15        1.40     26.05 o
  -9  10   5       18.63       25.04     10.70 o
  -8  10   5       19.73       12.33      7.24 o
  -7  10   5      108.02      103.23      6.63 o
  -6  10   5       14.03       11.78      5.22 o
  -5  10   5       65.66       68.59      5.37 o
  -4  10   5     1029.12     1002.99     18.33 o
  -3  10   5       46.82       32.74      4.11 o
  -2  10   5        0.39        0.21      4.35 o
  -1  10   5        8.43        9.25      5.43 o
   0  10   5      233.95      241.25      9.14 o
   1  10   5       93.54       99.73      8.88 o
   2  10   5      358.47      399.23     19.70 o
   3  10   5       88.67       91.65      9.44 o
   4  10   5       16.21       24.56      9.73 o
   5  10   5        0.52        1.46     12.01 o
   6  10   5       19.14       27.91     14.30 o
 -10  11   5        0.08        5.25     15.94 o
  -9  11   5       18.45        7.46     12.98 o
  -8  11   5       14.84       16.43      9.97 o
  -7  11   5       39.55       55.23      6.63 o
  -6  11   5      261.48      277.55     13.45 o
  -5  11   5        8.60       16.01      5.17 o
  -4  11   5        1.87       -3.58      4.75 o
  -3  11   5       52.09       53.14      4.79 o
  -2  11   5      221.87      216.50      8.04 o
  -1  11   5      191.71      198.85      7.29 o
   0  11   5      206.65      197.52      7.28 o
   1  11   5       15.44       17.89      8.43 o
   2  11   5        8.92        9.08      8.79 o
   3  11   5       10.28       14.67      9.09 o
   4  11   5      123.05      163.46     11.34 o
   5  11   5       39.77       37.41     13.10 o
   6  11   5        6.60       -8.04     13.43 o
  -9  12   5        1.07        0.43     14.37 o
  -8  12   5        4.66        2.08     12.76 o
  -7  12   5        9.19       28.88      9.97 o
  -6  12   5      193.56      180.77     10.70 o
  -5  12   5        0.67       -4.87      6.18 o
  -4  12   5        3.63       -1.48      5.84 o
  -3  12   5       46.47       38.42      5.13 o
  -2  12   5       14.35       12.78      5.40 o
  -1  12   5       20.13       22.88      5.40 o
   0  12   5        3.53       12.63      5.28 o
   1  12   5       43.12       39.34      7.07 o
   2  12   5       37.11       43.15      8.67 o
   3  12   5        0.61        1.19      9.28 o
   4  12   5        0.03        0.01     15.32 o
   5  12   5        4.34       16.16     13.19 o
  -9  13   5        6.60       -7.61     18.14 o
  -8  13   5        1.21       11.40     13.86 o
  -7  13   5        9.85       21.60     12.99 o
  -6  13   5       17.00       13.91      8.61 o
  -5  13   5      103.49      108.66      9.73 o
  -4  13   5        5.72        1.29      8.15 o
  -3  13   5        7.41        7.59      8.15 o
  -2  13   5       46.08       45.60      9.37 o
  -1  13   5       15.90       12.23      8.02 o
   0  13   5       21.04       25.66      8.48 o
   1  13   5        3.81        0.48      8.33 o
   2  13   5        0.44       -3.30      8.64 o
   3  13   5        8.44       15.85     10.01 o
   4  13   5        1.77        9.20     12.22 o
   5  13   5        0.57       14.81     17.27 o
  -8  14   5        2.64        2.93     17.56 o
  -7  14   5       12.07        5.27     16.97 o
  -6  14   5       18.18        8.19     15.22 o
  -5  14   5        3.29       11.12     12.88 o
  -4  14   5       44.80       29.26     14.63 o
  -3  14   5        2.32        2.34     14.05 o
  -2  14   5        5.83       14.05     12.29 o
  -1  14   5       11.69       13.46     12.29 o
   0  14   5        8.16       25.75     14.63 o
   1  14   5       11.41       24.89     15.22 o
   2  14   5       57.29       82.37     13.78 o
   3  14   5        0.23       15.30     16.68 o
   4  14   5        0.40        9.95     14.63 o
  -7  15   5        0.41       -6.44     18.14 o
  -6  15   5       22.18       19.90     16.97 o
  -5  15   5       17.20       -1.17     13.46 o
  -4  15   5        5.53        4.68     15.22 o
  -3  15   5        1.58       -4.68     12.88 o
  -2  15   5        5.00       -1.76     12.88 o
  -1  15   5       53.88       38.04     15.80 o
   0  15   5       12.59       11.71     15.22 o
   1  15   5        0.20       15.22     14.05 o
   2  15   5       12.80        2.46     13.62 o
   3  15   5        0.16       -6.82     13.78 o
  -5  16   5        0.26      -14.05     14.05 o
  -4  16   5        3.02        4.10     14.05 o
  -3  16   5        0.25       -8.78     13.46 o
  -2  16   5        1.13        5.27     15.80 o
  -1  16   5        0.57        8.78     15.80 o
   0  16   5        0.12        5.85     14.63 o
   1  16   5        9.63      -11.71     16.39 o
 -12   0   6        2.96      -33.36     33.36 o
 -11   0   6       42.83       27.40     24.00 o
 -10   0   6       34.19       23.14     14.34 o
  -9   0   6       52.93       87.75     36.29 o
  -8   0   6      142.76      164.25     17.85 o
  -7   0   6      214.72      203.66      9.38 o
  -6   0   6      910.99      915.77     14.47 o
  -5   0   6      112.03       95.45      3.54 o
  -4   0   6     6839.36     7019.37    147.74 o
  -3   0   6     1344.86     1246.54     28.52 o
  -2   0   6       77.90       74.30      5.62 o
  -1   0   6        3.75        6.21      4.64 o
   0   0   6      587.69      574.46     16.03 o
   1   0   6     1660.44     1600.30     32.21 o
   2   0   6     3535.24     3333.29     63.48 o
   3   0   6     1775.19     1707.19     36.31 o
   4   0   6      246.23      249.16     26.92 o
   5   0   6       32.52       50.90     14.33 o
   6   0   6      146.38      124.21     17.41 o
   7   0   6       14.61       19.51     18.40 o
   8   0   6       40.92       48.11     20.38 o
 -13   1   6       16.42      -25.92     25.92 o
 -12   1   6       10.29      -22.90     22.90 o
 -11   1   6        1.54      -15.71     15.71 o
 -10   1   6        7.90        5.59      9.41 o
  -9   1   6      218.57      200.46     14.62 o
  -8   1   6     1415.79     1382.16     22.59 o
  -7   1   6      424.72      402.89      7.50 o
  -6   1   6      884.59      868.10      8.67 o
  -5   1   6      472.59      491.88      6.11 o
  -4   1   6      127.67      153.89      5.16 o
  -3   1   6      542.32      555.68     10.41 o
  -2   1   6     2174.73     2236.79     34.74 o
  -1   1   6     1666.23     1627.83     22.86 o
   0   1   6     1993.83     1919.50     30.73 o
   1   1   6      305.26      300.19      8.13 o
   2   1   6      150.60      155.43      7.80 o
   3   1   6      103.72      105.21      6.73 o
   4   1   6      208.12      223.76     11.22 o
   5   1   6      423.73      372.03     15.83 o
   6   1   6      249.57      276.11     14.53 o
   7   1   6       66.78       53.01     13.61 o
   8   1   6        1.63       16.39     14.12 o
 -13   2   6        8.32      -26.16     26.16 o
 -11   2   6        2.05      -13.85     13.85 o
 -10   2   6        9.52       -6.02      9.55 o
  -9   2   6        6.14        3.58      6.08 o
  -8   2   6        4.94        2.46      5.69 o
  -7   2   6      329.97      314.58      8.38 o
  -6   2   6      156.85      167.09      3.34 o
  -5   2   6        8.88        8.14      1.52 o
  -4   2   6      254.01      291.93      5.81 o
  -3   2   6       87.89       82.09      2.64 o
  -2   2   6      192.83      214.45      6.31 o
  -1   2   6        0.13        1.99      3.39 o
   0   2   6      131.94      151.19      5.51 o
   1   2   6      144.23      139.13      6.10 o
   2   2   6       12.41       12.17      4.86 o
   3   2   6       45.23       46.45      6.66 o
   4   2   6        1.05        8.43      8.60 o
   5   2   6        5.61        5.39      9.94 o
   6   2   6        4.39        5.95     11.23 o
   7   2   6        7.01       16.02     12.52 o
   8   2   6        3.74       14.67     13.56 o
 -13   3   6       12.75      -33.36     33.36 o
 -11   3   6       10.93      -13.97     13.97 o
 -10   3   6        1.83       -9.25      9.25 o
  -9   3   6      123.04      123.29      6.21 o
  -8   3   6      711.51      697.64     11.69 o
  -7   3   6       88.39       94.84      4.18 o
  -6   3   6      525.33      505.88      6.75 o
  -5   3   6      164.33      178.63      4.94 o
  -4   3   6      188.90      209.55      4.97 o
  -3   3   6      293.17      293.80      5.63 o
  -2   3   6     1485.35     1418.77     46.63 o
  -1   3   6     1070.18     1043.74     17.74 o
   0   3   6     1095.77     1076.54     17.08 o
   1   3   6      132.68      135.07      5.38 o
   2   3   6       73.23       66.68      5.66 o
   3   3   6       14.24       25.75      6.56 o
   4   3   6      210.47      227.54     10.04 o
   5   3   6      236.91      222.67     12.37 o
   6   3   6      153.59      171.05     14.74 o
   7   3   6       53.37       71.23     13.71 o
   8   3   6        0.43       16.91     13.67 o
 -12   4   6        2.29      -36.87     36.87 o
 -11   4   6       86.27       41.22     14.44 o
 -10   4   6      103.09      105.70      7.09 o
  -9   4   6       46.04       39.90      6.34 o
  -8   4   6       38.29       46.30      6.63 o
  -7   4   6     1378.99     1346.79     18.60 o
  -6   4   6     2356.04     2372.18     25.30 o
  -5   4   6      489.34      470.28      7.20 o
  -4   4   6      869.99      852.82     10.52 o
  -3   4   6     1672.08     1645.20     18.95 o
  -2   4   6      395.71      430.02      9.19 o
  -1   4   6        0.05       -1.79      3.72 o
   0   4   6      663.65      636.67     13.01 o
   1   4   6     1361.77     1305.88     21.09 o
   2   4   6     1146.88     1066.02     16.97 o
   3   4   6     1417.36     1367.22     23.52 o
   4   4   6      197.47      189.49      9.74 o
   5   4   6        0.53        0.92      9.45 o
   6   4   6       13.64       31.75     11.20 o
   7   4   6       33.30       41.29     12.68 o
 -12   5   6        7.75      -21.09     21.09 o
 -11   5   6        0.71      -18.93     18.93 o
 -10   5   6        7.14       -2.29      7.72 o
  -9   5   6       88.92       83.62      6.16 o
  -8   5   6     1711.64     1647.93     27.22 o
  -7   5   6      236.35      220.14      6.98 o
  -6   5   6      214.24      211.58      4.97 o
  -5   5   6      904.65      912.33     11.76 o
  -4   5   6       56.42       55.96      2.74 o
  -3   5   6      550.01      574.98      6.99 o
  -2   5   6     1092.23     1075.39     12.99 o
  -1   5   6     1315.74     1276.48     21.51 o
   0   5   6     1161.15     1121.57     18.15 o
   1   5   6      425.39      385.45     11.09 o
   2   5   6       76.66       86.44      6.95 o
   3   5   6      292.33      280.33     10.80 o
   4   5   6       23.07       27.50      7.78 o
   5   5   6      335.55      301.58     18.98 o
   6   5   6      207.71      225.74     13.91 o
   7   5   6       27.09       21.30     13.27 o
 -12   6   6        0.38      -39.21     39.21 o
 -11   6   6        8.39      -11.49     11.49 o
 -10   6   6        0.32       -4.50      8.87 o
  -9   6   6      211.59      224.20      8.33 o
  -8   6   6        3.62        6.47      4.58 o
  -7   6   6        6.81       -4.30      4.30 o
  -6   6   6       63.39       68.25      3.99 o
  -5   6   6      157.09      166.03      4.18 o
  -4   6   6      315.36      316.93      6.65 o
  -3   6   6       32.13       32.39      2.64 o
  -2   6   6       80.77       88.53      4.29 o
  -1   6   6       10.63       11.25      3.85 o
   0   6   6      139.92      145.10      6.70 o
   1   6   6      206.50      209.29      9.40 o
   2   6   6       93.87       91.93      7.47 o
   3   6   6       23.45       32.39      7.94 o
   4   6   6        1.11       -5.47      8.03 o
   5   6   6        1.62        6.25     10.29 o
   6   6   6       13.73       23.41     12.12 o
   7   6   6        0.36      -12.42     12.42 o
 -12   7   6        0.03      -39.21     39.21 o
 -11   7   6       15.47        1.82     13.51 o
 -10   7   6        6.10       -1.33      9.99 o
  -9   7   6        2.72        6.34      6.28 o
  -8   7   6      677.57      684.85     17.91 o
  -7   7   6       60.55       49.06      5.86 o
  -6   7   6       69.64       63.67      4.76 o
  -5   7   6      639.92      649.35      9.86 o
  -4   7   6      166.68      171.32      6.00 o
  -3   7   6      271.54      272.43      6.97 o
  -2   7   6      195.30      189.44      5.34 o
  -1   7   6      410.18      409.02     10.61 o
   0   7   6      127.33      129.10     10.70 o
   1   7   6      100.16       95.27      8.40 o
   2   7   6        1.45       -4.05      7.34 o
   3   7   6       47.94       44.15      8.80 o
   4   7   6        2.31        2.89      9.79 o
   5   7   6       75.94       82.06     12.61 o
   6   7   6       62.26       85.43     13.99 o
   7   7   6        2.67       27.85     15.29 o
 -11   8   6        8.88       -5.24     15.80 o
 -10   8   6       49.21       60.65     22.53 o
  -9   8   6        1.88        7.88      8.96 o
  -8   8   6        0.13        4.66      5.76 o
  -7   8   6       96.71      102.57      7.68 o
  -6   8   6      544.21      527.02     13.49 o
  -5   8   6       13.07        9.41      3.59 o
  -4   8   6      507.34      510.57     10.68 o
  -3   8   6      465.27      456.84      9.70 o
  -2   8   6       35.08       36.40      3.87 o
  -1   8   6       16.91        9.27      5.69 o
   0   8   6      110.66      133.53      8.97 o
   1   8   6      359.22      344.70     16.55 o
   2   8   6      238.01      268.12     15.31 o
   3   8   6      266.21      279.95     13.74 o
   4   8   6       52.97       54.66     11.66 o
   5   8   6        0.40       10.09     13.06 o
   6   8   6        3.02       19.01     14.35 o
 -11   9   6        3.14      -14.89     14.89 o
 -10   9   6       21.77        8.46     13.56 o
  -9   9   6       51.90       35.20     11.88 o
  -8   9   6      160.33      153.35      9.55 o
  -7   9   6      175.80      165.62     10.31 o
  -6   9   6      390.61      369.10     12.61 o
  -5   9   6        5.50        0.26      4.19 o
  -4   9   6        4.15        4.07      4.63 o
  -3   9   6        8.51        9.03      4.83 o
  -2   9   6      611.77      622.29     12.14 o
  -1   9   6      306.69      296.80      9.96 o
   0   9   6      510.66      500.60     22.25 o
   1   9   6       54.86       52.78      9.32 o
   2   9   6       24.94       33.37      8.55 o
   3   9   6       49.81       61.26      9.63 o
   4   9   6       42.11       45.40     10.62 o
   5   9   6       59.89       70.79     14.20 o
   6   9   6       70.49       96.48     14.82 o
 -11  10   6        0.05       -8.19     17.56 o
 -10  10   6        1.97        0.01     14.03 o
  -9  10   6       73.29       74.78     17.56 o
  -8  10   6        0.34       -3.43      9.01 o
  -7  10   6       14.16       14.20      5.80 o
  -6  10   6        6.42       10.57      5.26 o
  -5  10   6        5.26       -1.50      4.63 o
  -4  10   6       90.58       92.64      5.98 o
  -3  10   6        0.97       -3.00      4.72 o
  -2  10   6      152.11      147.58      6.65 o
  -1  10   6        0.79        3.00      6.15 o
   0  10   6       99.82      108.69     15.82 o
   1  10   6       34.61       49.44     13.45 o
   2  10   6       34.06       35.25      9.46 o
   3  10   6       17.26       19.13      9.98 o
   4  10   6        0.70        0.30     10.81 o
   5  10   6        3.48        4.43     13.64 o
   6  10   6       12.80       47.63     17.78 o
 -10  11   6        0.10       -6.06     15.35 o
  -9  11   6        2.89        7.30     13.44 o
  -8  11   6       21.09       29.39     11.67 o
  -7  11   6       17.21       22.89      9.05 o
  -6  11   6        0.13       -6.00      6.87 o
  -5  11   6        0.30       -4.47      4.94 o
  -4  11   6       31.17       30.12      5.42 o
  -3  11   6       10.09        4.23      5.33 o
  -2  11   6       67.52       77.07      5.91 o
  -1  11   6       88.49       95.91      6.12 o
   0  11   6       15.28       15.85      6.95 o
   1  11   6        0.08       -2.15      9.32 o
   2  11   6        2.14        5.99     11.66 o
   3  11   6        0.13       -3.79     10.53 o
   4  11   6        6.97       35.05     15.12 o
   5  11   6        0.09       21.68     14.02 o
  -9  12   6        1.05        4.94     14.37 o
  -8  12   6        0.27       -8.59     12.85 o
  -7  12   6        6.52      -11.17     12.41 o
  -6  12   6       95.34       85.15     10.15 o
  -5  12   6        3.78        3.27      6.62 o
  -4  12   6       53.77       60.84      8.52 o
  -3  12   6        6.56        7.47      7.33 o
  -2  12   6       27.98       34.69      8.21 o
  -1  12   6        5.44        6.55      7.18 o
   0  12   6       31.52       32.39     10.71 o
   1  12   6        8.69       11.64     10.37 o
   2  12   6       16.68       11.02      9.88 o
   3  12   6       14.03       22.04     10.98 o
   4  12   6        7.05       22.28     11.75 o
  -9  13   6        0.68      -14.63     17.56 o
  -8  13   6       82.10       87.99     29.26 o
  -7  13   6        9.32       -3.25     11.81 o
  -6  13   6        5.97        5.04     13.75 o
  -5  13   6       24.98       12.87     12.02 o
  -4  13   6        1.24       -5.20     10.97 o
  -3  13   6       48.54       52.34     16.39 o
  -2  13   6       80.48       77.31     11.50 o
  -1  13   6        4.72       -2.70     12.29 o
   0  13   6       87.27       87.91     12.65 o
   1  13   6       34.50       31.94     11.11 o
   2  13   6        1.97       -1.11     10.21 o
   3  13   6       28.85       45.57     11.55 o
   4  13   6        0.73       22.16     28.39 o
  -8  14   6        1.65      -18.14     18.14 o
  -7  14   6       18.38        5.27     15.22 o
  -6  14   6        1.80       -3.51     15.80 o
  -5  14   6        3.21       -3.51     15.22 o
  -4  14   6        9.25        8.78     15.22 o
  -3  14   6        3.62        6.44     13.46 o
  -2  14   6       14.38       10.54     14.63 o
  -1  14   6        0.01        0.00     14.63 o
   0  14   6        7.19       12.88     15.80 o
   1  14   6        8.22       -2.93     16.39 o
   2  14   6        0.80       -4.10     17.56 o
   3  14   6       10.09       31.75     39.21 o
  -6  15   6       14.40       17.56     16.97 o
  -5  15   6       10.57       25.75     14.63 o
  -4  15   6        0.62        8.19     15.80 o
  -3  15   6        2.33       -1.17     15.80 o
  -2  15   6        2.15      -15.22     15.22 o
  -1  15   6        0.24        1.17     15.80 o
   0  15   6        0.80       -0.59     16.39 o
   1  15   6        2.14        8.78     18.14 o
  -4  16   6        1.50      -14.63     16.39 o
  -3  16   6        2.37       11.12     16.39 o
  -2  16   6        0.58      -14.05     16.39 o
  -1  16   6        0.90        8.78     15.22 o
 -12   1   7        1.06      -22.53     22.53 o
 -11   1   7       84.23       72.69     21.06 o
 -10   1   7      108.61      100.15     10.35 o
  -9   1   7      167.62      160.12      8.63 o
  -8   1   7        9.87        4.70      3.53 o
  -7   1   7      190.84      191.63      4.31 o
  -6   1   7      884.35      900.94     10.20 o
  -5   1   7       18.38       15.76      3.26 o
  -4   1   7       87.07      111.36      5.15 o
  -3   1   7      142.37      142.25      5.84 o
  -2   1   7      632.64      611.05     10.51 o
  -1   1   7     1507.22     1446.36     21.00 o
   0   1   7     2882.96     2680.79     42.21 o
   1   1   7        5.98       10.95      4.66 o
   2   1   7      177.47      164.95      7.26 o
   3   1   7       14.88       14.81      6.69 o
   4   1   7      322.95      292.90     13.83 o
   5   1   7      107.92      112.98     12.93 o
   6   1   7       90.51      100.78     13.38 o
   7   1   7       37.08       45.30     14.86 o
 -12   2   7       76.02       18.55     23.58 o
 -11   2   7       53.52       31.99     19.92 o
 -10   2   7      101.47      111.66     13.60 o
  -9   2   7     1664.92     1622.73     25.85 o
  -8   2   7       63.73       70.06      3.77 o
  -7   2   7        0.76        0.81      2.44 o
  -6   2   7      421.96      418.13      6.32 o
  -5   2   7      877.85      891.66     16.26 o
  -4   2   7     1621.78     1782.81     28.15 o
  -3   2   7     1721.39     1796.70     28.62 o
  -2   2   7     1253.96     1197.24     20.13 o
  -1   2   7      104.62       96.91      5.34 o
   0   2   7       82.92       91.45      5.23 o
   1   2   7     1254.17     1150.02     19.35 o
   2   2   7     1142.24     1057.70     17.72 o
   3   2   7      360.36      379.18     12.11 o
   4   2   7      354.50      353.31     14.98 o
   5   2   7      117.45      133.30     13.94 o
   6   2   7        0.71       11.67     12.90 o
   7   2   7       25.53       62.29     15.07 o
 -12   3   7        5.61      -22.21     22.21 o
 -11   3   7        1.29      -14.10     18.98 o
 -10   3   7       64.59       49.84      9.90 o
  -9   3   7       60.10       57.50      6.25 o
  -8   3   7      176.77      172.70      6.16 o
  -7   3   7      444.06      422.93      6.53 o
  -6   3   7       32.23       33.72      2.24 o
  -5   3   7      343.64      353.98      6.48 o
  -4   3   7       39.08       45.89      3.80 o
  -3   3   7      245.98      292.41      7.72 o
  -2   3   7     2241.75     2197.87     34.64 o
  -1   3   7     1527.19     1428.00     23.91 o
   0   3   7     1192.08     1136.88     18.64 o
   1   3   7      297.32      288.88      8.40 o
   2   3   7      455.03      428.42     13.31 o
   3   3   7      313.18      262.44     11.12 o
   4   3   7      144.41      138.78     10.34 o
   5   3   7      196.69      188.96     13.88 o
   6   3   7      133.98      159.51     14.81 o
   7   3   7       10.13       25.85     14.83 o
 -12   4   7        0.43      -22.78     22.78 o
 -11   4   7       17.10        6.55     19.40 o
 -10   4   7       64.34       60.72     10.98 o
  -9   4   7        9.33        6.53      5.71 o
  -8   4   7        0.96       -4.08      4.08 o
  -7   4   7      324.33      327.25      5.83 o
  -6   4   7        7.18        7.21      2.24 o
  -5   4   7       71.95       76.71      3.86 o
  -4   4   7       56.09       55.43      4.50 o
  -3   4   7       63.74       72.49      2.97 o
  -2   4   7        1.44        6.13      3.46 o
  -1   4   7       23.21       18.59      5.53 o
   0   4   7        0.04        9.84      4.67 o
   1   4   7        6.87        8.70      5.53 o
   2   4   7       23.68       25.89      6.15 o
   3   4   7       68.35       80.62      7.59 o
   4   4   7       14.21       18.73      9.52 o
   5   4   7        1.69       -6.49     11.03 o
   6   4   7        0.49        1.08     12.93 o
   7   4   7       12.50      -19.02     24.88 o
 -12   5   7        5.13      -22.48     22.48 o
 -11   5   7        7.17       -1.05     19.24 o
 -10   5   7      115.46      121.81     13.37 o
  -9   5   7        1.35        1.45      4.92 o
  -8   5   7      111.07      108.77      5.45 o
  -7   5   7      339.53      341.25      5.98 o
  -6   5   7        1.79       -0.11      3.94 o
  -5   5   7       18.78       22.61      3.28 o
  -4   5   7       10.43        8.37      2.63 o
  -3   5   7      108.41      119.86      4.41 o
  -2   5   7      526.42      495.13     10.83 o
  -1   5   7      475.28      441.53      9.62 o
   0   5   7       84.33       77.82      5.60 o
   1   5   7       64.92       72.76      6.62 o
   2   5   7      186.26      177.00      9.97 o
   3   5   7       99.00       88.33      8.61 o
   4   5   7       56.34       66.84      9.17 o
   5   5   7       22.69       18.37     10.10 o
   6   5   7       51.22       44.31     14.88 o
 -12   6   7       40.83       -4.68     40.39 o
 -11   6   7        3.43        7.66     18.73 o
 -10   6   7      111.55      120.45     10.56 o
  -9   6   7      489.71      459.58     17.60 o
  -8   6   7       18.59       12.96      4.62 o
  -7   6   7      175.50      167.19      5.85 o
  -6   6   7      223.37      218.74      6.64 o
  -5   6   7      775.15      786.48     12.76 o
  -4   6   7      556.89      587.24     10.72 o
  -3   6   7      644.60      641.95     14.86 o
  -2   6   7      293.62      278.53     10.10 o
  -1   6   7      184.75      175.36      6.63 o
   0   6   7       24.57       23.48      5.56 o
   1   6   7      909.28      846.65     18.20 o
   2   6   7      179.34      190.68      9.34 o
   3   6   7      200.78      222.18     12.20 o
   4   6   7      296.46      313.73     17.27 o
   5   6   7       21.59       32.94     12.22 o
   6   6   7        7.99       21.64     13.21 o
 -12   7   7        0.96      -33.95     39.21 o
 -11   7   7        7.40       14.80     13.40 o
 -10   7   7       32.86       17.69     11.41 o
  -9   7   7        0.34        1.56      7.54 o
  -8   7   7        6.16        9.99      5.26 o
  -7   7   7       60.08       63.41      5.00 o
  -6   7   7      287.44      286.77     10.23 o
  -5   7   7      192.90      197.21      6.94 o
  -4   7   7       37.13       29.83      3.93 o
  -3   7   7       85.23       91.54      4.74 o
  -2   7   7      478.34      473.78     13.15 o
  -1   7   7      706.95      694.71     17.40 o
   0   7   7     1048.77      986.56     21.82 o
   1   7   7        6.46        1.63      8.90 o
   2   7   7      143.31      140.01     10.14 o
   3   7   7       40.16       31.34     10.33 o
   4   7   7      102.31      114.39     12.64 o
   5   7   7      124.28      134.85     15.23 o
   6   7   7       52.58       72.48     16.34 o
 -11   8   7       63.51       44.75     15.65 o
 -10   8   7        2.12        4.40     12.62 o
  -9   8   7       59.24       69.21     23.41 o
  -8   8   7       53.27       49.18      7.21 o
  -7   8   7        6.09        2.71      4.66 o
  -6   8   7        0.40       -2.59      4.50 o
  -5   8   7       13.90       10.74      4.65 o
  -4   8   7      165.87      158.09      6.27 o
  -3   8   7      126.65      126.72      5.74 o
  -2   8   7       41.58       48.64      9.26 o
  -1   8   7       44.17       41.93      8.07 o
   0   8   7       13.03        9.14      8.70 o
   1   8   7       55.96       53.43      9.28 o
   2   8   7       62.62       62.63     10.06 o
   3   8   7       36.61       33.69     10.44 o
   4   8   7        0.64        5.79     11.23 o
   5   8   7        7.23       34.69     14.88 o
 -11   9   7        6.98        0.83     16.18 o
 -10   9   7       81.72       89.85     17.27 o
  -9   9   7        8.43       11.74     25.75 o
  -8   9   7        2.36       -0.28      7.17 o
  -7   9   7       43.88       48.43      6.54 o
  -6   9   7       18.94       15.50      5.33 o
  -5   9   7       11.08        6.97      5.04 o
  -4   9   7       47.05       40.03      4.95 o
  -3   9   7       33.36       36.86      4.72 o
  -2   9   7        7.23       10.06      6.25 o
  -1   9   7       96.85       97.62     10.55 o
   0   9   7        1.04       -4.28      8.74 o
   1   9   7        4.43        0.84      9.86 o
   2   9   7       42.81       54.07      9.82 o
   3   9   7        0.97        0.67     10.83 o
   4   9   7       11.05       18.15     12.24 o
   5   9   7        2.34       28.96     15.30 o
 -10  10   7        1.06       -7.18     14.49 o
  -9  10   7      120.80      137.08     19.31 o
  -8  10   7        2.37       14.12     14.93 o
  -7  10   7        6.14        1.03      6.40 o
  -6  10   7       19.90        7.97      8.24 o
  -5  10   7       25.99       31.81      5.70 o
  -4  10   7      195.87      209.17      8.22 o
  -3  10   7      231.39      234.80      8.28 o
  -2  10   7       58.14       55.92      7.54 o
  -1  10   7       16.64       18.53      9.56 o
   0  10   7       56.90       49.97      9.86 o
   1  10   7       46.18       68.16     11.20 o
   2  10   7      195.81      226.39     22.35 o
   3  10   7       17.61       35.71     11.50 o
   4  10   7       38.02       75.77     13.36 o
   5  10   7       22.95       46.00     18.75 o
 -10  11   7        4.67       -4.25     14.95 o
  -9  11   7        0.12       11.99     13.91 o
  -8  11   7        6.20        4.66     12.49 o
  -7  11   7       32.05       37.93     11.22 o
  -6  11   7       25.24       44.28     10.99 o
  -5  11   7        9.39        2.13      9.61 o
  -4  11   7        0.65        3.63      7.99 o
  -3  11   7       11.24        9.30      7.53 o
  -2  11   7      144.30      152.68      9.79 o
  -1  11   7       57.91       63.48      8.51 o
   0  11   7      255.04      227.66     14.74 o
   1  11   7        6.01       13.88      9.87 o
   2  11   7       25.93       25.91     10.53 o
   3  11   7        7.21       19.28     11.78 o
   4  11   7       33.68       69.93     13.82 o
  -9  12   7        6.06        2.81     14.30 o
  -8  12   7        4.92       -1.54     21.36 o
  -7  12   7       75.14       71.82     29.56 o
  -6  12   7        1.48        2.55     12.02 o
  -5  12   7       10.83        9.36     11.91 o
  -4  12   7       23.43       17.04     11.53 o
  -3  12   7        3.85        0.78     10.37 o
  -2  12   7       21.24       19.02     11.41 o
  -1  12   7        9.04        0.32     11.24 o
   0  12   7        0.84       -4.49     12.29 o
   1  12   7        1.76      -10.79     10.79 o
   2  12   7        2.49        8.01     10.62 o
   3  12   7       20.39       19.62     12.68 o
  -8  13   7        2.55        1.76     13.09 o
  -7  13   7        9.65        2.61     16.10 o
  -6  13   7        3.62       -3.89     13.29 o
  -5  13   7        2.74        3.10     12.34 o
  -4  13   7        0.08       -0.95     11.95 o
  -3  13   7       14.40        0.46     11.81 o
  -2  13   7        0.09       -9.93     11.50 o
  -1  13   7        2.97       14.62     11.79 o
   0  13   7        1.62        0.38     12.50 o
   1  13   7       12.31        9.04     12.14 o
   2  13   7        5.57        1.87     12.80 o
  -7  14   7        6.62        4.45     17.56 o
  -6  14   7        0.61        1.62     13.74 o
  -5  14   7       24.36       30.04     14.34 o
  -4  14   7       12.47       12.84     12.94 o
  -3  14   7        5.36       -9.54     12.23 o
  -2  14   7       10.68        6.95     12.94 o
  -1  14   7        0.14       11.47     13.22 o
   0  14   7        4.70       -4.01     13.33 o
   1  14   7       14.07       24.97     12.57 o
  -5  15   7        3.10       10.54     16.97 o
  -4  15   7        2.52       -7.02     16.97 o
  -3  15   7        0.04       -2.93     14.63 o
  -2  15   7        8.92        2.93     16.97 o
  -1  15   7        7.21        3.51     15.22 o
 -12   0   8        0.70      -18.73     31.02 o
 -11   0   8      215.63      239.97     32.19 o
 -10   0   8       14.56       28.06     26.92 o
  -9   0   8       72.65       83.74      7.46 o
  -8   0   8      174.24      173.61      6.95 o
  -7   0   8        5.29        6.47      5.37 o
  -6   0   8       71.45       76.09     13.46 o
  -5   0   8      872.10      896.38     22.52 o
  -4   0   8     1337.47     1403.04     32.86 o
  -3   0   8     1905.53     1905.49     43.29 o
  -2   0   8     6696.49     6316.91    134.83 o
  -1   0   8       74.43       68.60      9.66 o
   0   0   8      285.18      220.18     20.49 o
   1   0   8        5.89       -0.59      8.07 o
   2   0   8     1130.26     1066.63     26.29 o
   3   0   8      908.91      807.08     23.51 o
   4   0   8      363.18      344.12     28.97 o
   5   0   8       79.94       92.73     19.44 o
   6   0   8        1.33       -1.01     20.46 o
 -13   1   8       34.49      -39.21     39.21 o
 -12   1   8       22.19       -8.06     22.90 o
 -11   1   8       33.73       40.09     19.40 o
 -10   1   8       21.59       19.96      8.64 o
  -9   1   8        8.41        7.30      4.67 o
  -8   1   8       93.60       98.73      3.87 o
  -7   1   8      247.97      263.48      7.93 o
  -6   1   8      401.81      419.30     12.05 o
  -5   1   8      304.27      308.10      8.04 o
  -4   1   8       78.94       92.72      5.23 o
  -3   1   8       94.89      103.73      5.71 o
  -2   1   8      631.25      631.22     11.38 o
  -1   1   8       27.14       27.31      5.22 o
   0   1   8     1366.38     1286.09     22.97 o
   1   1   8      139.24      145.92      6.96 o
   2   1   8       36.43       53.02      7.10 o
   3   1   8        2.12       16.56      8.65 o
   4   1   8       52.83       43.53     11.70 o
   5   1   8       85.96       89.69     13.58 o
   6   1   8       73.33       64.89     14.77 o
 -12   2   8        0.26      -15.79     22.17 o
 -11   2   8       12.58       20.98     18.75 o
 -10   2   8        6.65       13.37     12.17 o
  -9   2   8        8.28        6.25      4.10 o
  -8   2   8       24.02       19.37      3.08 o
  -7   2   8       18.61       20.63      2.59 o
  -6   2   8        6.51        4.77      2.70 o
  -5   2   8        6.45        8.14      5.72 o
  -4   2   8      111.43      115.58      5.44 o
  -3   2   8        9.40       14.98      4.67 o
  -2   2   8       62.58       75.27      5.30 o
  -1   2   8      304.68      268.13      8.92 o
   0   2   8       45.88       66.63      5.15 o
   1   2   8      224.31      206.31      7.36 o
   2   2   8        0.23        3.95      6.75 o
   3   2   8        0.18        0.95      8.49 o
   4   2   8        7.27       12.00     11.25 o
   5   2   8        0.24       -3.59     12.26 o
   6   2   8        0.41       14.01     14.33 o
 -12   3   8        1.96      -12.05     22.42 o
 -11   3   8        0.83       12.08     17.85 o
 -10   3   8        1.84        0.43      9.21 o
  -9   3   8       30.57       34.48      4.29 o
  -8   3   8       33.54       38.77      4.38 o
  -7   3   8       90.89      100.06      4.39 o
  -6   3   8      243.70      254.58      8.12 o
  -5   3   8      143.40      149.12      8.25 o
  -4   3   8       94.73      104.09      6.89 o
  -3   3   8      356.93      359.43      8.02 o
  -2   3   8      337.79      334.79      9.40 o
  -1   3   8       63.58       61.57      5.84 o
   0   3   8     1169.94     1095.39     18.60 o
   1   3   8       92.65      107.45      6.09 o
   2   3   8        3.68        9.14      6.25 o
   3   3   8       24.37       32.94      9.21 o
   4   3   8       26.19       42.39     13.01 o
   5   3   8       41.89       27.11     13.57 o
   6   3   8       35.46       51.28     15.31 o
 -12   4   8        0.19      -13.03     22.21 o
 -11   4   8       47.79       57.97     18.39 o
 -10   4   8      112.39      117.31     17.57 o
  -9   4   8      113.16      121.51      5.87 o
  -8   4   8        1.63        3.12      3.80 o
  -7   4   8        5.09        5.27      3.70 o
  -6   4   8        6.72        7.36      2.79 o
  -5   4   8      600.42      627.74     15.93 o
  -4   4   8     1671.87     1673.16     39.46 o
  -3   4   8      836.35      838.72     17.33 o
  -2   4   8     2012.61     1930.64     58.53 o
  -1   4   8      155.89      150.31      7.34 o
   0   4   8       63.25       61.22      6.08 o
   1   4   8      309.93      293.44     10.42 o
   2   4   8      471.65      457.40     13.68 o
   3   4   8      419.90      387.94     12.86 o
   4   4   8      314.80      301.11     14.31 o
   5   4   8       52.18       57.09     11.97 o
   6   4   8        4.29       -4.71     20.56 o
 -12   5   8       35.44       35.12     21.43 o
 -11   5   8       46.38       55.48     19.24 o
 -10   5   8       12.03       25.03     15.58 o
  -9   5   8        9.20        2.85      4.32 o
  -8   5   8      138.33      145.47      5.83 o
  -7   5   8      285.94      269.40      7.31 o
  -6   5   8      186.39      188.47     11.35 o
  -5   5   8      163.25      176.06      7.03 o
  -4   5   8       10.62       17.06      6.18 o
  -3   5   8       37.80       37.59      6.15 o
  -2   5   8      502.82      479.84     11.55 o
  -1   5   8       46.52       42.81      5.36 o
   0   5   8      411.45      398.20     12.07 o
   1   5   8      135.61      133.60      7.94 o
   2   5   8       97.23      104.24      9.06 o
   3   5   8       19.36       22.90      9.67 o
   4   5   8       34.27       41.98     10.92 o
   5   5   8       57.34       87.11     15.12 o
 -12   6   8        0.06      -38.04     38.04 o
 -11   6   8        1.56       36.29     28.68 o
 -10   6   8       29.84       77.84     28.09 o
  -9   6   8        3.76        3.48      6.92 o
  -8   6   8       55.90       57.23      4.82 o
  -7   6   8        9.35        6.73      4.57 o
  -6   6   8       39.33       34.93      4.30 o
  -5   6   8        5.61        7.19      3.38 o
  -4   6   8       14.81       19.32      4.85 o
  -3   6   8      128.31      139.73     10.07 o
  -2   6   8      163.78      143.00     10.38 o
  -1   6   8       29.33       30.58      6.96 o
   0   6   8       15.78       19.29      8.30 o
   1   6   8       15.60       17.41      9.24 o
   2   6   8       61.10       47.46      9.61 o
   3   6   8       41.33       41.09     11.17 o
   4   6   8        4.34        2.53     12.61 o
   5   6   8        2.28        5.60     15.57 o
 -11   7   8       12.68      -22.24     33.36 o
 -10   7   8       19.30       26.48     15.80 o
  -9   7   8        4.12       -9.07     10.42 o
  -8   7   8       32.37       38.61      5.79 o
  -7   7   8       61.57       57.48      5.40 o
  -6   7   8        9.94        8.36      4.59 o
  -5   7   8        1.03       -0.27      3.97 o
  -4   7   8       12.86       14.16      6.92 o
  -3   7   8       22.32       40.52      9.70 o
  -2   7   8      165.10      170.10     11.95 o
  -1   7   8        9.38        4.15      7.64 o
   0   7   8       68.75       60.87      9.04 o
   1   7   8       90.51       85.69     11.17 o
   2   7   8       16.63       13.58      9.84 o
   3   7   8        0.10       -1.30     10.59 o
   4   7   8        2.64        6.37     13.16 o
   5   7   8        6.00       18.32     16.18 o
 -11   8   8       31.64       64.97     36.29 o
 -10   8   8       23.84       31.07     12.39 o
  -9   8   8       38.21       55.54     13.17 o
  -8   8   8       37.44       49.67      7.19 o
  -7   8   8        0.25       -7.25      7.25 o
  -6   8   8       88.13       91.05      5.83 o
  -5   8   8      155.89      157.53      6.66 o
  -4   8   8      198.26      210.00      6.85 o
  -3   8   8      184.20      185.07      8.74 o
  -2   8   8      878.84      874.38     25.74 o
  -1   8   8        0.58        0.82     11.71 o
   0   8   8       55.59       58.43      9.70 o
   1   8   8       12.50       -0.82     10.67 o
   2   8   8      187.86      196.56     12.78 o
   3   8   8      170.34      180.83     13.43 o
   4   8   8       68.28       98.54     14.34 o
 -11   9   8       33.30       29.75     35.41 o
 -10   9   8       30.43       43.60     26.92 o
  -9   9   8       21.93       20.24     12.33 o
  -8   9   8       21.24       24.06     17.26 o
  -7   9   8       20.69       15.66     10.99 o
  -6   9   8       92.52      107.04      8.87 o
  -5   9   8       81.92       84.24      5.76 o
  -4   9   8        4.10        1.45      4.39 o
  -3   9   8       10.04       10.12      6.95 o
  -2   9   8       64.25       59.50     13.17 o
  -1   9   8       26.83       16.07     10.26 o
   0   9   8      493.93      504.14     18.05 o
   1   9   8       10.77        7.35      9.64 o
   2   9   8        1.36        2.80     10.91 o
   3   9   8        0.36       -7.02     11.42 o
   4   9   8        8.89       25.96     13.84 o
 -10  10   8       17.63       19.27     14.19 o
  -9  10   8        5.54       -0.85     12.92 o
  -8  10   8        9.08       15.43     17.27 o
  -7  10   8        5.73       10.44     11.88 o
  -6  10   8        0.54       -2.09     14.34 o
  -5  10   8        8.32        5.58      7.75 o
  -4  10   8       91.47       85.63      8.91 o
  -3  10   8       28.90       26.41      8.00 o
  -2  10   8       26.15       26.12     10.68 o
  -1  10   8       28.05       13.78     11.11 o
   0  10   8       22.60       24.87     11.66 o
   1  10   8       36.56       31.39     10.23 o
   2  10   8       31.76       33.19     11.80 o
   3  10   8        4.69        1.70     12.65 o
  -9  11   8       13.22        9.72     18.44 o
  -8  11   8        2.83        3.64     13.75 o
  -7  11   8        0.83       -7.92     12.41 o
  -6  11   8        2.64       11.91     12.22 o
  -5  11   8        0.00       -1.97     11.36 o
  -4  11   8        7.13        2.98     11.79 o
  -3  11   8      114.27      111.94     13.36 o
  -2  11   8        0.29       12.05     11.81 o
  -1  11   8       34.30       14.25     11.53 o
   0  11   8      130.66      123.60     14.58 o
   1  11   8       17.63       23.48     12.13 o
   2  11   8       16.88       14.71     13.79 o
   3  11   8        7.46       19.72     13.64 o
  -9  12   8       10.07      -16.97     16.97 o
  -8  12   8       17.30        6.64     13.63 o
  -7  12   8        5.45      -11.91     13.38 o
  -6  12   8        3.90       -7.11     13.38 o
  -5  12   8       42.55       46.97     13.31 o
  -4  12   8       42.12       55.79     12.22 o
  -3  12   8        0.94       12.08     13.75 o
  -2  12   8      156.27      146.07     13.74 o
  -1  12   8        2.70        1.48     14.93 o
   0  12   8       11.97        2.66     13.75 o
   1  12   8        0.43      -11.10     11.70 o
   2  12   8       48.04       48.12     14.29 o
  -7  13   8       10.24       -4.62     22.24 o
  -6  13   8        6.56        5.97     13.64 o
  -5  13   8        1.02       -7.34     12.27 o
  -4  13   8        1.48      -10.45     13.53 o
  -3  13   8       14.66       12.74     12.02 o
  -2  13   8       48.03       52.73     16.68 o
  -1  13   8        0.75       -1.53     13.92 o
   0  13   8       11.77       15.55     14.58 o
   1  13   8        0.29       -2.01     13.07 o
  -6  14   8        2.09        2.07     14.89 o
  -5  14   8        0.02       -8.27     14.17 o
  -4  14   8       20.70       18.56     14.05 o
  -3  14   8       16.03       16.44     13.62 o
  -2  14   8        0.59       -4.24     14.17 o
  -1  14   8        7.65       14.95     13.19 o
 -12   1   9        0.97       11.57     22.75 o
 -11   1   9        4.57       28.08     19.24 o
 -10   1   9       19.79       45.54     15.90 o
  -9   1   9        6.64        7.05      4.22 o
  -8   1   9       49.89       53.79      6.69 o
  -7   1   9      235.36      257.87     17.59 o
  -6   1   9      386.90      405.78     19.45 o
  -5   1   9      248.16      258.88     10.84 o
  -4   1   9      110.65      125.22      6.43 o
  -3   1   9       81.41       87.32      6.09 o
  -2   1   9      179.67      170.87      6.74 o
  -1   1   9       49.61       52.48      6.44 o
   0   1   9      690.98      622.69     12.11 o
   1   1   9      482.42      443.52     11.69 o
   2   1   9       64.63       64.43      8.19 o
   3   1   9        0.13        1.05     10.14 o
   4   1   9        2.00        7.09     13.11 o
   5   1   9       12.53        8.61     14.76 o
 -12   2   9        0.27        6.71     21.58 o
 -11   2   9       31.77       44.78     17.80 o
 -10   2   9       94.43      122.53     18.00 o
  -9   2   9       96.26      105.99      7.20 o
  -8   2   9      199.28      223.09     10.76 o
  -7   2   9        0.95        4.13     10.54 o
  -6   2   9       41.08       55.91     10.01 o
  -5   2   9      114.26      142.54      8.35 o
  -4   2   9     1488.12     1498.98     30.64 o
  -3   2   9      408.92      428.09     10.95 o
  -2   2   9      188.49      183.82      8.31 o
  -1   2   9      104.63      103.37      6.76 o
   0   2   9        0.21       -1.65      6.29 o
   1   2   9      126.96      109.44      6.71 o
   2   2   9      382.44      348.75     11.99 o
   3   2   9      312.43      284.99     13.16 o
   4   2   9      257.13      274.51     20.28 o
   5   2   9       31.99       45.29     15.31 o
 -12   3   9        6.43       32.10     22.83 o
 -11   3   9        1.48       17.42     16.91 o
 -10   3   9        0.94       16.35     15.83 o
  -9   3   9        3.67       -0.28      4.35 o
  -8   3   9       31.73       32.07      3.91 o
  -7   3   9      172.80      192.16      7.29 o
  -6   3   9      636.09      629.13     16.53 o
  -5   3   9      520.89      514.66     16.24 o
  -4   3   9        2.07        2.08      6.54 o
  -3   3   9      863.81      814.30     13.81 o
  -2   3   9      148.10      158.72      7.37 o
  -1   3   9      735.36      666.77     14.70 o
   0   3   9      344.42      316.05     10.74 o
   1   3   9      240.15      228.26      9.17 o
   2   3   9      185.05      170.10      8.54 o
   3   3   9       13.21       16.67      8.96 o
   4   3   9        5.04        1.86     10.75 o
   5   3   9       71.03       75.54     16.97 o
 -12   4   9        1.97       19.36     44.48 o
 -11   4   9        5.66       56.32     18.51 o
 -10   4   9       14.20       26.71     15.89 o
  -9   4   9       10.10        8.71      5.69 o
  -8   4   9        1.25        1.48      4.32 o
  -7   4   9       10.65       15.67      5.08 o
  -6   4   9        0.10        3.99      6.99 o
  -5   4   9        5.98        4.77      6.73 o
  -4   4   9       11.96       11.41      6.83 o
  -3   4   9       28.56       34.73      6.99 o
  -2   4   9        1.33       -0.92      5.76 o
  -1   4   9        0.74        6.57      5.54 o
   0   4   9        0.03       -2.66      6.30 o
   1   4   9       20.81       23.03      6.86 o
   2   4   9        5.46       16.57      9.01 o
   3   4   9        2.60       -3.06     10.34 o
   4   4   9        6.30        5.27     11.42 o
 -12   5   9        0.11       26.34     36.29 o
 -11   5   9        2.34       19.90     27.51 o
 -10   5   9        2.84        0.00     25.17 o
  -9   5   9        0.32        6.17     13.19 o
  -8   5   9       25.53       24.85      4.66 o
  -7   5   9       70.59       76.33      6.21 o
  -6   5   9      367.53      361.79     11.71 o
  -5   5   9        6.35        5.13      7.07 o
  -4   5   9      105.12      106.46      8.41 o
  -3   5   9      276.54      248.71     11.44 o
  -2   5   9       24.60       10.88      8.61 o
  -1   5   9      390.53      373.24     11.82 o
   0   5   9       67.13       63.43      7.42 o
   1   5   9       62.48       70.15      8.50 o
   2   5   9       62.05       71.62     10.11 o
   3   5   9        3.92       10.68     11.75 o
   4   5   9        0.89        9.26     13.87 o
 -11   6   9        4.67       37.46     31.61 o
 -10   6   9       81.31      128.18     26.92 o
  -9   6   9       25.44       19.31     23.41 o
  -8   6   9       38.74       37.59      7.73 o
  -7   6   9        0.41       -2.05      4.65 o
  -6   6   9       49.81       46.37      6.21 o
  -5   6   9        5.44        7.97      9.03 o
  -4   6   9     1002.88      992.37     27.12 o
  -3   6   9      445.62      410.69     17.41 o
  -2   6   9        6.83       13.46      9.83 o
  -1   6   9       86.38       88.07      9.51 o
   0   6   9       13.12       13.88      9.64 o
   1   6   9      131.67      114.22     10.53 o
   2   6   9      133.51      132.57     12.34 o
   3   6   9      115.77      124.89     13.96 o
   4   6   9       75.35       85.39     14.36 o
 -11   7   9        1.67       36.29     32.78 o
 -10   7   9        0.17       21.66     28.09 o
  -9   7   9        0.23      -11.74     11.74 o
  -8   7   9       17.47        9.98     24.29 o
  -7   7   9       60.18       66.07      5.23 o
  -6   7   9      136.68      142.68      8.94 o
  -5   7   9      400.39      420.96     12.44 o
  -4   7   9      105.89      111.57     11.91 o
  -3   7   9      122.65      110.05     11.15 o
  -2   7   9      167.13      168.12     13.22 o
  -1   7   9       57.29       68.30     12.08 o
   0   7   9      245.68      245.61     13.34 o
   1   7   9      198.13      198.68     12.05 o
   2   7   9       42.27       30.63     10.94 o
   3   7   9        1.72       -1.86     12.34 o
   4   7   9        0.35       18.42     16.69 o
 -11   8   9        0.09       -1.76     35.12 o
 -10   8   9        3.61       29.85     29.85 o
  -9   8   9       17.01        9.76     11.93 o
  -8   8   9        6.11        5.12     11.74 o
  -7   8   9        7.61        8.89     10.76 o
  -6   8   9        3.16        5.45      4.54 o
  -5   8   9       44.21       45.34      7.20 o
  -4   8   9        4.01        8.67     12.58 o
  -3   8   9       19.87       11.87     11.24 o
  -2   8   9      197.35      201.98     13.62 o
  -1   8   9        5.08        9.81     11.71 o
   0   8   9       40.50       38.41     13.17 o
   1   8   9        0.86      -10.19     10.19 o
   2   8   9        9.89        7.91     12.00 o
   3   8   9        4.69       11.86     13.43 o
 -10   9   9        0.78       -5.90     21.36 o
  -9   9   9        0.12        1.09     12.51 o
  -8   9   9       16.32       18.33     12.27 o
  -7   9   9        0.51        1.50     11.22 o
  -6   9   9       54.48       58.13     11.96 o
  -5   9   9        1.66       -2.40      7.17 o
  -4   9   9       28.04       37.96      7.07 o
  -3   9   9       12.74        4.58     13.17 o
  -2   9   9       15.01       23.71     12.08 o
  -1   9   9       41.33       44.14     19.90 o
   0   9   9        1.11        4.35     18.14 o
   1   9   9       23.11       21.35     12.64 o
   2   9   9        1.35        5.61     12.28 o
   3   9   9        0.07       12.85     13.90 o
  -9  10   9        0.88       -8.58     18.73 o
  -8  10   9        3.33       -1.92     12.57 o
  -7  10   9        2.52       -7.77     11.35 o
  -6  10   9        3.62       17.77     12.22 o
  -5  10   9        6.56        3.61     11.14 o
  -4  10   9      167.47      177.64     13.73 o
  -3  10   9       19.37       23.20     12.51 o
  -2  10   9       66.46       74.68     13.64 o
  -1  10   9        7.10      -12.22     12.22 o
   0  10   9       18.68       -2.15     13.75 o
   1  10   9        2.37        0.82     12.96 o
   2  10   9       13.65       11.65     14.36 o
  -9  11   9        0.10       -7.67     19.61 o
  -8  11   9        0.24       -9.54     16.39 o
  -7  11   9       24.69       25.79     13.63 o
  -6  11   9       32.45       27.43     13.29 o
  -5  11   9       48.77       65.98     13.83 o
  -4  11   9       25.76       22.79     13.19 o
  -3  11   9       33.18       28.86     13.36 o
  -2  11   9       40.64       43.14     13.64 o
  -1  11   9        6.65        2.06     13.75 o
   0  11   9       63.63       51.95     15.00 o
   1  11   9       15.61       27.70     18.72 o
  -8  12   9        0.66       -3.82     14.37 o
  -7  12   9        0.51       10.50     13.70 o
  -6  12   9        0.60      -12.27     12.27 o
  -5  12   9        0.34        9.96     13.53 o
  -4  12   9        1.27       -6.80     13.31 o
  -3  12   9        0.43       -3.44     13.92 o
  -2  12   9        2.26       19.92     13.31 o
  -1  12   9        0.17      -14.33     14.33 o
   0  12   9        1.71       18.78     15.74 o
  -6  13   9       12.15        3.97     14.71 o
  -5  13   9       21.98       31.35     15.24 o
  -4  13   9        0.43       -6.78     12.76 o
  -3  13   9        0.07        6.71     14.83 o
  -2  13   9        1.31       -1.90     15.32 o
  -1  13   9        3.54       19.31     17.56 o
 -12   0  10       31.74       55.02     31.61 o
 -11   0  10       13.66       32.19     26.34 o
 -10   0  10       13.52       28.09     22.24 o
  -9   0  10       48.83       88.38     21.07 o
  -8   0  10      119.62      173.25     22.24 o
  -7   0  10      153.69      151.59     20.49 o
  -6   0  10      116.80      119.99     18.73 o
  -5   0  10      134.06      160.37     19.90 o
  -4   0  10      198.38      199.81     13.19 o
  -3   0  10      132.96      139.16     10.26 o
  -2   0  10     1047.31      983.44     27.42 o
  -1   0  10      367.61      326.26     16.16 o
   0   0  10        5.56       18.90      8.06 o
   1   0  10       34.28       13.25     13.19 o
   2   0  10       87.74       84.19     13.21 o
   3   0  10       43.28       27.80     17.80 o
   4   0  10      254.81      252.65     25.21 o
 -12   1  10       13.21       32.83     21.65 o
 -11   1  10       52.04       82.20     19.63 o
 -10   1  10       22.07       38.97     16.12 o
  -9   1  10       10.10       22.10     13.82 o
  -8   1  10       65.89       64.75     13.45 o
  -7   1  10      205.99      213.42     15.48 o
  -6   1  10       66.08       89.25     12.20 o
  -5   1  10      240.51      226.96     16.54 o
  -4   1  10      119.00      127.91      8.95 o
  -3   1  10        3.11        0.44      6.14 o
  -2   1  10      110.16      111.24      7.55 o
  -1   1  10      236.27      208.48      8.21 o
   0   1  10      266.22      260.04      9.01 o
   1   1  10      186.62      175.28      8.55 o
   2   1  10      145.20      168.44     10.37 o
   3   1  10        3.20        4.50     11.37 o
   4   1  10       10.28      -10.39     20.46 o
 -12   2  10        0.59        9.06     21.22 o
 -11   2  10        0.64       29.36     19.21 o
 -10   2  10        6.53       32.19     15.48 o
  -9   2  10        2.06        2.42      6.66 o
  -8   2  10       10.60       20.29     12.58 o
  -7   2  10       15.80       27.96     12.40 o
  -6   2  10        9.19       15.47     11.57 o
  -5   2  10       52.74       44.09      8.05 o
  -4   2  10        0.17       -7.23      7.23 o
  -3   2  10       82.19       76.96      7.02 o
  -2   2  10        6.51       13.77      5.79 o
  -1   2  10        0.06       13.04      7.01 o
   0   2  10       16.56       17.32      7.32 o
   1   2  10        4.56       11.41      7.83 o
   2   2  10        9.62       20.57      8.34 o
   3   2  10        9.54        4.79     10.07 o
 -12   3  10        6.80        6.02     21.23 o
 -11   3  10       35.48       76.00     19.24 o
 -10   3  10        3.19       11.94     16.25 o
  -9   3  10       25.95       32.55      8.47 o
  -8   3  10       54.92       54.02     13.33 o
  -7   3  10      127.99      140.94     13.91 o
  -6   3  10       15.38       24.15      7.57 o
  -5   3  10       92.38      100.31      8.67 o
  -4   3  10      230.04      236.85     11.78 o
  -3   3  10        4.13        1.93      7.60 o
  -2   3  10      103.70      101.01      7.55 o
  -1   3  10      126.09      126.87      7.64 o
   0   3  10      146.21      139.52      8.47 o
   1   3  10       83.80       87.54      8.63 o
   2   3  10       83.85       85.37     10.75 o
   3   3  10        0.19       -9.09     11.27 o
 -11   4  10        2.28       25.50     31.90 o
 -10   4  10       41.11       53.80     16.99 o
  -9   4  10        6.56       17.69     14.63 o
  -8   4  10      100.36      120.70     14.63 o
  -7   4  10      171.27      176.43     15.00 o
  -6   4  10        2.10       -0.81      7.35 o
  -5   4  10        5.25        8.76      7.59 o
  -4   4  10       97.69      112.23      9.05 o
  -3   4  10      392.72      363.56     14.22 o
  -2   4  10      310.95      310.54     13.69 o
  -1   4  10      122.56      133.16      7.98 o
   0   4  10       46.68       44.42      7.82 o
   1   4  10        5.60        4.94      8.16 o
   2   4  10       90.99       94.21     11.04 o
   3   4  10       88.19       81.01     12.55 o
 -11   5  10       17.76       50.92     31.02 o
 -10   5  10       34.67       59.70     27.51 o
  -9   5  10        0.09       16.97     23.41 o
  -8   5  10       75.26       80.44      8.69 o
  -7   5  10      102.92      114.55     11.15 o
  -6   5  10      102.78      110.64     11.69 o
  -5   5  10      327.17      336.80     26.92 o
  -4   5  10        3.10       -0.55     16.39 o
  -3   5  10        0.79       -4.91     10.68 o
  -2   5  10       15.63       18.84     11.24 o
  -1   5  10      211.60      196.46     14.05 o
   0   5  10      187.92      179.40     12.22 o
   1   5  10      165.78      177.52     12.68 o
   2   5  10       91.67       91.36     12.41 o
   3   5  10        5.45        0.86     13.60 o
 -11   6  10        0.02       34.53     31.61 o
 -10   6  10        0.15       21.66     28.09 o
  -9   6  10        1.48       21.66     23.41 o
  -8   6  10       23.64       24.69     10.81 o
  -7   6  10       17.30       35.96     10.37 o
  -6   6  10       29.47       27.34     11.15 o
  -5   6  10        9.33       12.05     10.93 o
  -4   6  10        3.71        1.39     10.40 o
  -3   6  10        2.01        2.60     10.97 o
  -2   6  10       36.64       41.67     12.23 o
  -1   6  10       32.27       40.67     12.58 o
   0   6  10        0.30       -7.49     10.77 o
   1   6  10        0.20       -0.41     10.94 o
   2   6  10        5.54       18.82     12.16 o
   3   6  10        0.16       -0.34     15.90 o
 -10   7  10        0.26       12.88     28.68 o
  -9   7  10        2.28       11.12     25.75 o
  -8   7  10       92.40       94.45     16.10 o
  -7   7  10        4.32       10.41      8.52 o
  -6   7  10        4.79        3.77     10.99 o
  -5   7  10       65.61       67.24     12.02 o
  -4   7  10        7.40       16.01     10.46 o
  -3   7  10        1.77       -4.34     11.36 o
  -2   7  10        1.22       -0.97     12.58 o
  -1   7  10       79.60       61.90     13.91 o
   0   7  10       26.13       45.44     14.24 o
   1   7  10       14.70       11.81     11.52 o
   2   7  10        7.71        9.15     13.00 o
 -10   8  10        3.74       29.26     31.61 o
  -9   8  10        1.06       -5.79     13.25 o
  -8   8  10       35.41       41.92     13.55 o
  -7   8  10       52.43       55.87     12.57 o
  -6   8  10        4.44        6.33     21.95 o
  -5   8  10       28.58       16.63     12.12 o
  -4   8  10       36.40       40.94     12.77 o
  -3   8  10       30.65       23.41     20.49 o
  -2   8  10       83.19      102.15     14.63 o
  -1   8  10       55.17       47.91     14.33 o
   0   8  10        2.79        3.82     14.24 o
   1   8  10        6.69       15.16     13.30 o
   2   8  10        6.98       -3.16     13.36 o
  -9   9  10        2.71        1.81     13.03 o
  -8   9  10        2.45       15.81     17.27 o
  -7   9  10       73.85       62.98     13.47 o
  -6   9  10       38.00       24.38     12.57 o
  -5   9  10       61.33       64.97     13.29 o
  -4   9  10       21.41       23.60     13.31 o
  -3   9  10        4.70       -5.12     12.02 o
  -2   9  10       21.50       22.36     13.78 o
  -1   9  10       13.34        7.47     13.45 o
   0   9  10       62.86       76.04     16.25 o
   1   9  10       62.36       66.59     14.39 o
  -9  10  10        0.52       -8.78     15.80 o
  -8  10  10        9.02        8.94     13.63 o
  -7  10  10        3.08        3.23     13.18 o
  -6  10  10       16.12       14.93     24.58 o
  -5  10  10       20.96       26.78     12.57 o
  -4  10  10        0.62       -6.70     13.19 o
  -3  10  10       16.34        7.49     13.75 o
  -2  10  10       22.62       20.94     14.63 o
  -1  10  10        0.66       -9.53     13.74 o
   0  10  10        1.40      -15.58     15.58 o
  -8  11  10        8.85        2.34     18.14 o
  -7  11  10        4.01        5.98     14.45 o
  -6  11  10        0.08      -13.83     13.83 o
  -5  11  10        0.08       -6.32     12.65 o
  -4  11  10       35.37       44.51     13.29 o
  -3  11  10        2.54       -5.98     13.10 o
  -2  11  10        5.44       16.16     15.05 o
  -1  11  10        0.13       -4.90     15.74 o
  -6  12  10        1.52       -4.50     14.89 o
  -5  12  10        8.33       16.02     15.33 o
  -4  12  10        3.25        5.90     15.22 o
  -3  12  10        2.73        2.42     14.07 o
  -2  12  10       12.62        2.34     17.56 o
 -11   1  11        1.78       38.12     18.98 o
 -10   1  11        2.95       33.80     16.73 o
  -9   1  11       10.54       27.42     16.39 o
  -8   1  11        4.98       21.72     13.86 o
  -7   1  11       11.22        6.60     13.22 o
  -6   1  11      141.49      164.54     15.07 o
  -5   1  11       81.50       98.93     13.22 o
  -4   1  11      149.11      178.85     10.82 o
  -3   1  11        0.89       -8.16      8.16 o
  -2   1  11        6.01        6.85      7.60 o
  -1   1  11       52.62       61.48      7.61 o
   0   1  11      100.77       92.85      7.82 o
   1   1  11       12.86       12.49      8.02 o
   2   1  11      161.49      153.62     10.47 o
 -11   2  11        5.36       41.17     18.92 o
 -10   2  11       53.76       81.85     17.67 o
  -9   2  11       65.18       67.22     16.14 o
  -8   2  11      208.97      240.31     24.58 o
  -7   2  11       49.07       47.33     14.24 o
  -6   2  11        0.23       10.95     12.23 o
  -5   2  11       36.33       41.18     12.81 o
  -4   2  11      171.67      174.74     10.55 o
  -3   2  11      241.60      237.95     12.39 o
  -2   2  11      299.18      292.27     11.75 o
  -1   2  11      175.07      190.24      8.25 o
   0   2  11       97.88      110.17      8.70 o
   1   2  11       11.72       14.89      8.91 o
   2   2  11       88.53       86.31     11.91 o
 -11   3  11        7.34       48.07     19.66 o
 -10   3  11        1.25       11.71     16.45 o
  -9   3  11       12.75       20.82     15.66 o
  -8   3  11        3.00        4.25     13.64 o
  -7   3  11        3.09       -2.88     13.22 o
  -6   3  11       77.12       96.65     16.39 o
  -5   3  11      160.87      177.31     10.79 o
  -4   3  11      101.15      118.89     10.20 o
  -3   3  11       15.98       22.33      8.91 o
  -2   3  11        0.39        3.53      8.85 o
  -1   3  11       64.45       69.54      8.30 o
   0   3  11      151.35      152.45      9.35 o
   1   3  11       71.55       50.09      9.23 o
   2   3  11       38.85       53.61     11.63 o
 -11   4  11        5.49       47.99     31.61 o
 -10   4  11       14.77       26.92     27.51 o
  -9   4  11        0.75        0.00     24.00 o
  -8   4  11        0.20       16.39     22.24 o
  -7   4  11        5.64       15.22     20.49 o
  -6   4  11        0.10       18.14     20.49 o
  -5   4  11        1.36       15.70     10.81 o
  -4   4  11        7.60        4.07     10.93 o
  -3   4  11       17.57       26.06     12.08 o
  -2   4  11        2.93        2.99     12.23 o
  -1   4  11       21.77       42.64     13.33 o
   0   4  11        1.02       -2.60     10.32 o
   1   4  11        3.51       -1.70     11.43 o
   2   4  11        0.66      -12.82     12.82 o
 -10   5  11        1.87       42.73     28.09 o
  -9   5  11        0.37       18.14     24.58 o
  -8   5  11       16.39       -2.34     22.83 o
  -7   5  11        1.33        6.44     21.66 o
  -6   5  11       62.61       69.07     12.66 o
  -5   5  11       83.19       80.92     12.45 o
  -4   5  11        5.52        3.11     11.59 o
  -3   5  11       13.98        5.60     12.09 o
  -2   5  11        2.40        1.21     12.65 o
  -1   5  11       15.20       21.80     12.99 o
   0   5  11       53.93       61.09     13.34 o
   1   5  11        9.74        2.73     11.68 o
 -10   6  11       94.99      123.50     32.19 o
  -9   6  11       13.79        4.68     25.75 o
  -8   6  11       59.34      105.35     25.75 o
  -7   6  11       45.08       50.54     12.05 o
  -6   6  11        4.27       -6.14     11.07 o
  -5   6  11        0.38       -8.24     11.91 o
  -4   6  11       54.75       67.53     13.19 o
  -3   6  11      140.65      132.96     14.05 o
  -2   6  11      110.35      119.40     14.90 o
  -1   6  11       93.41       91.83     21.66 o
   0   6  11       23.69       33.75     13.58 o
   1   6  11        5.32        8.25     14.38 o
 -10   7  11        3.42       40.97     31.02 o
  -9   7  11        0.09       -1.17     27.51 o
  -8   7  11        0.03       18.73     25.75 o
  -7   7  11        6.30        7.52     12.41 o
  -6   7  11       34.89       50.69     13.64 o
  -5   7  11       18.18       29.05     12.99 o
  -4   7  11       87.13       97.11     13.64 o
  -3   7  11       28.46       23.72     13.07 o
  -2   7  11        2.68        9.65     12.77 o
  -1   7  11       53.26       53.34     16.97 o
   0   7  11       53.73       69.64     14.38 o
  -9   8  11       12.56       32.19     29.26 o
  -8   8  11        6.10        8.51     13.63 o
  -7   8  11        0.50       11.16     17.27 o
  -6   8  11       19.25       26.25     13.47 o
  -5   8  11        2.28        2.14     13.10 o
  -4   8  11       20.00       20.76     13.62 o
  -3   8  11        1.45       -3.59     13.36 o
  -2   8  11        6.71        8.19     14.48 o
  -1   8  11       17.02       16.05     14.05 o
   0   8  11        1.83       10.46     14.04 o
  -8   9  11       18.03       34.78     17.27 o
  -7   9  11        0.36        8.27     13.55 o
  -6   9  11       17.16       25.23     13.83 o
  -5   9  11        6.77       -6.13     13.97 o
  -4   9  11        0.03        2.35     14.34 o
  -3   9  11        2.92        5.32     32.19 o
  -2   9  11        8.44        9.15     15.19 o
  -1   9  11        8.32       16.34     16.00 o
  -7  10  11        0.16       -0.37     14.16 o
  -6  10  11        5.02        3.09     14.80 o
  -5  10  11        0.07        6.79     23.12 o
  -4  10  11       15.64       17.39     15.45 o
  -3  10  11        8.50       19.57     15.45 o
  -2  10  11       25.69       28.94     16.31 o
 -10   0  12        9.12       22.24     26.92 o
  -9   0  12       37.42       75.50     26.34 o
  -8   0  12       57.47      100.67     23.41 o
  -7   0  12       41.70       47.99     21.07 o
  -6   0  12       38.09       49.17     20.49 o
  -5   0  12        0.03       -8.78     18.14 o
  -4   0  12        1.67       -0.59     18.14 o
  -3   0  12      200.14      199.59     24.58 o
  -2   0  12      307.48      276.79     31.90 o
  -1   0  12      146.56      146.69     13.52 o
   0   0  12       29.36       14.68     23.03 o
 -10   1  12        5.20       20.74     17.37 o
  -9   1  12        5.59        6.42     15.90 o
  -8   1  12        6.01       17.69     15.93 o
  -7   1  12       24.24       21.33     14.65 o
  -6   1  12      102.08      125.32     16.55 o
  -5   1  12       49.14       40.24     13.82 o
  -4   1  12       67.73       86.11     14.24 o
  -3   1  12        2.35        9.44      9.90 o
  -2   1  12        5.27        8.60     10.74 o
  -1   1  12        1.36       -2.80      8.58 o
   0   1  12       42.65       36.83      8.39 o
 -10   2  12        1.59        6.14     18.39 o
  -9   2  12        0.07        6.51     15.90 o
  -8   2  12        0.04       -1.09     14.83 o
  -7   2  12        3.81        0.97     14.33 o
  -6   2  12        1.05       15.00     21.07 o
  -5   2  12        5.80        7.52     13.45 o
  -4   2  12        0.85       10.41     12.91 o
  -3   2  12        1.55        2.65     11.52 o
  -2   2  12        0.56        7.94     10.52 o
  -1   2  12        9.10       12.61     10.22 o
   0   2  12        1.63       -8.02      8.02 o
 -10   3  12        1.16       10.54     28.09 o
  -9   3  12        0.89      -11.84     16.49 o
  -8   3  12        1.68       -0.43     14.90 o
  -7   3  12       20.86       13.66     15.00 o
  -6   3  12       46.10       56.89     15.00 o
  -5   3  12       16.83       30.68     14.17 o
  -4   3  12       29.48       26.24      9.92 o
  -3   3  12        0.26       -7.61     10.19 o
  -2   3  12        4.32        2.65      9.39 o
  -1   3  12        0.93       -4.99     11.88 o
   0   3  12       40.92       44.20     11.52 o
 -10   4  12       28.61       50.34     29.85 o
  -9   4  12       46.17       41.56     23.41 o
  -8   4  12       25.57       51.51     25.17 o
  -7   4  12       26.77       21.66     23.41 o
  -6   4  12       15.60       25.17     22.24 o
  -5   4  12        3.45       22.83     22.24 o
  -4   4  12       12.19       19.87     13.49 o
  -3   4  12      152.00      179.70     22.83 o
  -2   4  12      155.02      159.48     15.89 o
  -1   4  12      148.39      144.15     16.16 o
   0   4  12        2.41      -12.21     13.64 o
  -9   5  12       17.52       19.31     26.92 o
  -8   5  12        7.77       22.24     25.75 o
  -7   5  12        4.97        9.95     24.00 o
  -6   5  12       90.85      104.77     25.75 o
  -5   5  12       51.69       54.52     14.05 o
  -4   5  12       37.61       44.99     13.62 o
  -3   5  12        5.72        7.15     12.75 o
  -2   5  12        0.17        5.36     14.17 o
  -1   5  12        0.40        1.65     14.65 o
  -9   6  12       13.40       36.87     27.51 o
  -8   6  12        5.41       34.53     26.34 o
  -7   6  12       21.80       17.56     25.75 o
  -6   6  12        6.62       21.88     16.97 o
  -5   6  12        0.38       -0.06     12.88 o
  -4   6  12        1.21       14.42     13.74 o
  -3   6  12        3.71       15.47     14.05 o
  -2   6  12        1.68       11.02     15.22 o
  -1   6  12        4.99        8.49     14.49 o
  -8   7  12        0.31       24.00     27.51 o
  -7   7  12        3.33        9.95     26.34 o
  -6   7  12       18.05       18.99     13.83 o
  -5   7  12        2.34        6.36     13.86 o
  -4   7  12        0.47       -9.27     14.17 o
  -3   7  12        1.71       15.24     13.91 o
  -2   7  12        0.89        0.64     29.56 o
  -7   8  12       19.22       14.72     14.45 o
  -6   8  12        0.95       -6.31     14.17 o
  -5   8  12        1.12        5.74     14.83 o
  -4   8  12        6.44       10.94     15.15 o
  -3   8  12       50.91       58.02     16.03 o
  -9   1  13       20.64       53.31     18.82 o
  -8   1  13        0.35        9.04     16.73 o
  -7   1  13       17.99       15.13     15.90 o
  -6   1  13        2.15       10.75     15.48 o
  -5   1  13        2.43        3.54     15.52 o
  -4   1  13      153.13      162.40     17.59 o
  -3   1  13        5.86        1.65     14.65 o
  -2   1  13        5.06       15.82     16.76 o
  -9   2  13       32.14       48.47     18.98 o
  -8   2  13       18.81       25.05     17.78 o
  -7   2  13       17.41        4.73     16.68 o
  -6   2  13      109.78      149.51     18.39 o
  -5   2  13       28.72       42.48     15.66 o
  -4   2  13       34.96       21.39     14.65 o
  -3   2  13       46.32       48.23     15.42 o
  -2   2  13       68.51       63.80     11.40 o
  -8   3  13        8.30       -0.59     26.34 o
  -7   3  13        2.82       16.39     25.17 o
  -6   3  13       48.09       72.58     25.75 o
  -5   3  13        3.57       19.90     24.00 o
  -4   3  13       51.52       57.36     24.00 o
  -3   3  13       53.96       59.71     15.05 o
  -2   3  13        6.43        3.51     19.31 o
  -8   4  13       15.16       43.90     26.92 o
  -7   4  13        0.06        9.95     24.58 o
  -6   4  13        1.13       13.46     25.17 o
  -5   4  13        6.04       29.85     25.17 o
  -4   4  13        0.01       35.12     24.58 o
  -3   4  13        1.75       -4.96     15.58 o
  -7   5  13        6.60       14.63     26.92 o
  -6   5  13       21.94       42.14     25.17 o
  -5   5  13        0.85        9.95     25.17 o
  -4   5  13       19.41       43.04     14.72 o
 
